# Supplementary material for: Genome-Wide Identification and Evolutionary Analysis of the SRO Gene Family in Tomato
Source: Front Genet. 2021 Sep 21;12:753638. doi: 10.3389/fgene.2021.753638 (PMC8490783; doi:10.3389/fgene.2021.753638)
Supplement: Supplementary file 2 [file Table3.XLSX]

## Sheet: Sheet1
Table S3. Direct homology of SRO genes in multiple species
Paired genes1	Chr1	StartPos	EndPos	Paired genes2	Chr2	StartPos	EndPos
SolySRO1	Soly3	58790586	58793647	SpenSRO1	Spenn3	68707601	68710221
SolySRO2	Soly5	273341	276208	SpenSRO4	Spenn5	241678	245914
SolySRO4	Soly6	39251327	39256766	SpenSRO6	Spenn6	49391450	49397640
SolySRO5	Soly8	206050	215501	SpenSRO6	Spenn6	49391450	49397640
SolySRO6	Soly8	58541207	58550166	SpenSRO6	Spenn6	49391450	49397640
SolySRO6	Soly8	58541207	58550166	SpenSRO8	Spenn8	64800091	64809287
SolySRO5	Soly8	206050	215501	SpenSRO7	Spenn8	255187	264755
SolySRO6	Soly8	58541207	58550166	SpenSRO7	Spenn8	255187	264755
SolySRO5	Soly8	206050	215501	SpenSRO8	Spenn8	64800091	64809287
SolySRO1	Soly3	58790586	58793647	SlydSRO1	Slyd3	77484960	77486745
SolySRO4	Soly6	39251327	39256766	SlydSRO3	Slyd6	77705905	77710037
SolySRO5	Soly8	206050	215501	SlydSRO3	Slyd6	77705905	77710037
SolySRO6	Soly8	58541207	58550166	SlydSRO5	Slyd8	81038510	81047094
SolySRO5	Soly8	206050	215501	SlydSRO4	Slyd8	302691	311449
SolySRO5	Soly8	206050	215501	SlydSRO5	Slyd8	81038510	81047094
SlydSRO1	Slyd3	77484960	77486745	SpenSRO1	Spenn3	68707601	68710221
SlydSRO2	Slyd5	311533	317224	SpenSRO4	Spenn5	241678	245914
SlydSRO3	Slyd6	77705905	77710037	SpenSRO6	Spenn6	49391450	49397640
SlydSRO3	Slyd6	77705905	77710037	SpenSRO7	Spenn8	255187	264755
SlydSRO4	Slyd8	302691	311449	SpenSRO6	Spenn6	49391450	49397640
SlydSRO5	Slyd8	81038510	81047094	SpenSRO6	Spenn6	49391450	49397640
SlydSRO5	Slyd8	81038510	81047094	SpenSRO8	Spenn8	64800091	64809287
SlydSRO4	Slyd8	302691	311449	SpenSRO7	Spenn8	255187	264755
SlydSRO5	Slyd8	81038510	81047094	SpenSRO7	Spenn8	255187	264755
StuSRO1	Stu3	54317167	54319695	SolySRO1	Soly3	58790586	58793647
StuSRO6	Stu5	8782621	8786419	SolySRO2	Soly5	273341	276208
StuSRO7	Stu6	45228611	45234940	SolySRO4	Soly6	39251327	39256766
StuSRO7	Stu6	45228611	45234940	SolySRO5	Soly8	206050	215501
StuSRO7	Stu6	45228611	45234940	SolySRO6	Soly8	58541207	58550166
StuSRO8	Stu8	49065466	49074527	SolySRO6	Soly8	58541207	58550166
StuSRO8	Stu8	49065466	49074527	SolySRO5	Soly8	206050	215501
VvSRO1	vvchr1	8010261	8012674	SolySRO1	Soly3	58790586	58793647
VvSRO5	vvchr2	8414487	8434919	SolySRO6	Soly8	58541207	58550166
VvSRO9	vvchr17	9558456	9562226	SolySRO1	Soly3	58790586	58793647
CaSRO4	CcChr4	20091599	20093719	SolySRO1	Soly3	58790586	58793647
CaSRO2	CaChr1	253724578	253729127	SolySRO6	Soly8	58541207	58550166
CaSRO1	CaChr1	17940441	17942260	SolySRO6	Soly8	58541207	58550166
CaSRO2	CaChr1	253724578	253729127	SolySRO5	Soly8	206050	215501
CaSRO3	CaChr3	241374240	241375770	SolySRO1	Soly3	58790586	58793647
CaSRO5	CaChr6	199858740	199863029	SolySRO4	Soly6	39251327	39256766
CaSRO5	CaChr6	199858740	199863029	SolySRO5	Soly8	206050	215501
CaSRO5	CaChr6	199858740	199863029	SolySRO6	Soly8	58541207	58550166
NtSRO1	NtChr04	66087192	66091997	SolySRO4	Soly6	39251327	39256766
NtSRO2	NtChr05	104602815	104611294	SolySRO5	Soly8	206050	215501
NtSRO2	NtChr05	104602815	104611294	SolySRO6	Soly8	58541207	58550166
NtSRO4	NtChr08	18704905	18709539	SolySRO4	Soly6	39251327	39256766
NtSRO7	NtChr15	103768874	103775438	SolySRO5	Soly8	206050	215501
NtSRO7	NtChr15	103768874	103775438	SolySRO6	Soly8	58541207	58550166
NtSRO9	NtChr23	74088205	74095321	SolySRO6	Soly8	58541207	58550166
NtSRO10	NtChr24	57423338	57424834	SolySRO2	Soly5	273341	276208
SmeSRO4	SmeChr3	89384610	89387168	SolySRO1	Soly3	58790586	58793647
SmeSRO3	SmeChr3	59046650	59049230	SolySRO2	Soly5	273341	276208
SmeSRO7	SmeChr8	79306075	79314591	SolySRO6	Soly8	58541207	58550166
SmeSRO6	SmeChr8	3324213	3334928	SolySRO5	Soly8	206050	215501
SmeSRO6	SmeChr8	3324213	3334928	SolySRO6	Soly8	58541207	58550166
VvSRO1	vvchr1	8010261	8012674	SpenSRO1	Spenn3	68707601	68710221
VvSRO5	vvchr2	8414487	8434919	SpenSRO8	Spenn8	64800091	64809287
VvSRO9	vvchr17	9558456	9562226	SpenSRO1	Spenn3	68707601	68710221
VvSRO12	vvchr18	6793831	6796034	SpenSRO2	Spenn4	72480774	72486171
VvSRO1	vvchr1	8010261	8012674	SlydSRO1	Slyd3	77484960	77486745
VvSRO5	vvchr2	8414487	8434919	SlydSRO5	Slyd8	81038510	81047094
VvSRO9	vvchr17	9558456	9562226	SlydSRO1	Slyd3	77484960	77486745
VvSRO9	vvchr17	9558456	9562226	SlydSRO2	Slyd5	311533	317224
StuSRO1	Stu3	54317167	54319695	SmeSRO4	SmeChr3	89384610	89387168
StuSRO3	Stu4	66087405	66088060	SmeSRO5	SmeChr4	74722898	74726693
StuSRO6	Stu5	8782621	8786419	SmeSRO3	SmeChr3	58118965	58122858
StuSRO8	Stu8	49065466	49074527	SmeSRO7	SmeChr8	79306075	79314591
StuSRO8	Stu8	49065466	49074527	SmeSRO6	SmeChr8	3324213	3334928
SmeSRO4	SmeChr3	89384610	89387168	CaSRO3	CaChr3	241374240	241375770
SmeSRO5	SmeChr4	74722898	74726693	CaSRO4	CaChr4	206356373	206359558
SmeSRO6	SmeChr8	3324213	3334928	CaSRO1	CaChr1	17940441	17942260
SmeSRO7	SmeChr8	79306075	79314591	CaSRO1	CaChr1	17940441	17942260
SmeSRO6	SmeChr8	3324213	3334928	CaSRO2	CaChr1	253724578	253729127
StuSRO1	Stu3	54317167	54319695	CaSRO3	CaChr3	241374240	241375770
StuSRO3	Stu4	66087405	66088060	CaSRO4	CaChr4	206356373	206359558
StuSRO7	Stu6	45228611	45234940	CaSRO5	CaChr6	199858740	199863029
StuSRO8	Stu8	49065466	49074527	CaSRO1	CaChr1	17940441	17942260
StuSRO8	Stu8	49065466	49074527	CaSRO5	CaChr6	199858740	199863029
