# Supplementary material for: Genome-Wide Identification and Evolutionary Analysis of the SRO Gene Family in Tomato
Source: Front Genet. 2021 Sep 21;12:753638. doi: 10.3389/fgene.2021.753638 (PMC8490783; doi:10.3389/fgene.2021.753638)
Supplement: Supplementary file 5 [file Table6.XLSX]

## Sheet: Sheet1
Expression of SRO genes in different tissues
Gene name	Root	Leave	Flower buds	Flower	1 cm fruits	2 cm fruits	3 cm fruits	Mature green fruits	Breaker fruits	Breaker+10d fruits
SolySRO1	3.78	6.9	2.4	5.93	0.89	1.11	1.75	3.07	2.11	9.27
SolySRO2	0.45	10.62	9.54	23.85	1.39	1.12	0.17	0.58	1.75	0.67
SolySRO3	12.35	2.1	4.56	6.36	2.57	3.77	3.52	6.53	2.77	10.4
SolySRO4	4.71	3.28	7.07	5.71	3.57	7.63	10.12	13.07	20.1	33.82
SolySRO5	86.75	50.84	60.13	66.2	57.61	66.09	103.16	69.47	62.43	69.16
SolySRO6	110.88	52.85	68.41	64.83	75.21	91.68	101.33	128.75	118.33	141.06
Expression of SRO genes in response to salt stress in different varieties of tomato
Gene name	MCK1	MCK2	MST1	MST2	Flod Change（MCK_VS_MST)	PCK1	PCK2	PST1	PST2	Flod Change（PCK_VS_PST)	Flod Change（MST_VS_PST)
SolySRO1	44.8683	37.4202	7.60024	19.5028	-1.39466	28.1295	50.5	18.3748	17.4738	-1.08351	-
SolySRO2	0.055797	0	4.79915	0.792214	6.34056	0.221394	0.292049	0.487631	0.712777	-	-2.13453
SolySRO3	3.43497	4.51875	7.85405	7.50678	-	9.96333	8.6837	8.92249	9.99255	-	-
SolySRO4	2.42621	3.22917	19.9099	20.7963	2.38004	5.31597	4.86871	20.9627	20.55	1.68478	-
SolySRO5	39.7515	42.3542	72.9968	57.5755	-	72.8984	51.7344	85.3367	86.2424	-	-
SolySRO6	68.8492	68.0867	55.195	70.3344	-	70.7371	64.7375	65.2596	73.181	-	-
