# Supplementary material for: Genome-Wide Identification and Evolutionary Analysis of the SRO Gene Family in Tomato
Source: Front Genet. 2021 Sep 21;12:753638. doi: 10.3389/fgene.2021.753638 (PMC8490783; doi:10.3389/fgene.2021.753638)
Supplement: Supplementary file 6 [file Table4.XLSX]

## Sheet: Sheet1
Table S4. Predicted Interaction Relationships Between SRO genes and Proteins
name	automated textmining	coexpression	combined score	database annotated	Edge Betweenness	experimentally determined interaction	gene fusion	homology	interaction	neighborhood on chromosome	phylogeneticcooccurrence	selected	shared interaction
Solyc05g052410 (interacts with) SolySRO5	0.344	0	0.685	0	142	0.54	0	0	interacts with	0	0	FALSE	interacts with
UBP16 (interacts with) SolySRO3.1	0.556	0	0.556	0	35.0364	0	0	0	interacts with	0	0	FALSE	interacts with
UBP16 (interacts with) SolySRO2.1	0.556	0	0.556	0	35.0364	0	0	0	interacts with	0	0	FALSE	interacts with
UBP16 (interacts with) sos1	0.481	0.043	0.482	0	85.2606	0	0	0	interacts with	0	0	FALSE	interacts with
Solyc04g018100 (interacts with) SolySRO5	0.494	0	0.775	0	142	0.574	0	0	interacts with	0	0	FALSE	interacts with
Solyc04g018090 (interacts with) SolySRO5	0.494	0	0.775	0	142	0.574	0	0	interacts with	0	0	FALSE	interacts with
Solyc01g097220 (interacts with) SolySRO5	0	0	0.405	0	142	0.405	0	0	interacts with	0	0	FALSE	interacts with
SSADH (interacts with) SlADH12A1	0.693	0.098	0.419	0	11.5	0	0	0.552	interacts with	0	0.2	FALSE	interacts with
SSADH (interacts with) SolySRO1	0.561	0	0.561	0	59.4333	0	0	0	interacts with	0	0	FALSE	interacts with
Solyc07g042730 (interacts with) HAD	0.588	0	0.588	0	99.408	0	0	0	interacts with	0	0	FALSE	interacts with
Solyc07g042740 (interacts with) HAD	0.588	0	0.588	0	99.408	0	0	0	interacts with	0	0	FALSE	interacts with
LOC544261 (interacts with) SolySRO5	0.439	0	0.439	0	142	0	0	0	interacts with	0	0	FALSE	interacts with
DREB3 (interacts with) SolySRO5	0.103	0	0.469	0	142	0.433	0	0	interacts with	0	0	FALSE	interacts with
DREB1 (interacts with) SolySRO5	0.344	0	0.685	0	142	0.54	0	0	interacts with	0	0	FALSE	interacts with
CIP1 (interacts with) SolySRO5	0	0	0.527	0	142	0.527	0	0	interacts with	0	0	FALSE	interacts with
Solyc11g067250 (interacts with) SolySRO5	0.452	0	0.452	0	142	0	0	0	interacts with	0	0	FALSE	interacts with
DUF617 (interacts with) SolySRO5	0.484	0	0.483	0	142	0	0	0	interacts with	0	0	FALSE	interacts with
Solyc07g042700 (interacts with) HAD	0.588	0	0.588	0	99.408	0	0	0	interacts with	0	0	FALSE	interacts with
Solyc07g042700 (interacts with) Solyc05g005450	0.46	0	0.459	0	21.6555	0	0	0	interacts with	0	0	FALSE	interacts with
Solyc07g042700 (interacts with) SGS3	0.46	0	0.459	0	24.3936	0	0	0	interacts with	0	0	FALSE	interacts with
Solyc07g042700 (interacts with) SolySRO1	0.56	0	0.56	0	34.9367	0	0	0	interacts with	0	0	FALSE	interacts with
HAD (interacts with) SolySRO5	0.404	0	0.404	0	293.132	0	0	0	interacts with	0	0	FALSE	interacts with
Solyc04g072220 (interacts with) SolySRO5	0.042	0.043	0.528	0	142	0.527	0	0	interacts with	0	0	FALSE	interacts with
Hsp90-1 (interacts with) Solyc11g072290	0.64	0.05	0.972	0.8	16.231	0.639	0	0	interacts with	0	0	FALSE	interacts with
Hsp90-1 (interacts with) Solyc06g036420	0.682	0.197	0.991	0.8	25.6198	0.857	0	0	interacts with	0	0	FALSE	interacts with
Hsp90-1 (interacts with) HSP90	0.362	0.084	0.852	0.8	2	0.248	0	0.984	interacts with	0	0.449	FALSE	interacts with
HSC80 (interacts with) Solyc11g072290	0.64	0.05	0.972	0.8	16.231	0.639	0	0	interacts with	0	0	FALSE	interacts with
HSC80 (interacts with) Hsp90-1	0.797	0	0.803	0.8	2	0	0	0.987	interacts with	0	0.449	FALSE	interacts with
HSC80 (interacts with) Solyc06g036420	0.682	0.197	0.991	0.8	25.6198	0.857	0	0	interacts with	0	0	FALSE	interacts with
HSC80 (interacts with) HSP90	0.736	0.084	0.852	0.8	2	0.248	0	0.984	interacts with	0	0.449	FALSE	interacts with
HSP90 (interacts with) Solyc06g036420	0.682	0.197	0.991	0.8	25.6198	0.857	0	0	interacts with	0	0	FALSE	interacts with
HSP90 (interacts with) Solyc11g072290	0.563	0.05	0.978	0.8	16.231	0.773	0	0	interacts with	0	0	FALSE	interacts with
CA (interacts with) SolySRO3.1	0.421	0	0.42	0	71.6667	0	0	0	interacts with	0	0	FALSE	interacts with
CA (interacts with) SolySRO2.1	0.421	0	0.42	0	71.6667	0	0	0	interacts with	0	0	FALSE	interacts with
GTP-binding 2 (interacts with) SlADH12A1	0.549	0	0.554	0	45.0325	0.052	0	0	interacts with	0	0	FALSE	interacts with
GTP-binding 2 (interacts with) SolySRO1	0.505	0	0.505	0	96.9675	0	0	0	interacts with	0	0	FALSE	interacts with
Solyc12g056790 (interacts with) SolySRO5	0.042	0.043	0.528	0	142	0.527	0	0	interacts with	0	0	FALSE	interacts with
TAF (interacts with) TAFs7	0.851	0.126	0.982	0	6.66508	0.875	0	0	interacts with	0	0	FALSE	interacts with
TAFs2 (interacts with) TAFs7	0.851	0.18	0.991	0	8.82173	0.934	0	0	interacts with	0	0	FALSE	interacts with
TAFs2 (interacts with) TAFs5	0.851	0.122	0.99	0	12.3795	0.932	0	0	interacts with	0	0	FALSE	interacts with
TAFs2 (interacts with) Solyc04g078050	0.851	0.044	0.988	0	73.7533	0.924	0	0	interacts with	0	0	FALSE	interacts with
TAFs2 (interacts with) TAF	0.8	0.044	0.947	0	8.05397	0.746	0	0	interacts with	0	0	FALSE	interacts with
TAFs2 (interacts with) THO2	0.207	0.867	0.89	0	32.6177	0	0	0	interacts with	0	0	FALSE	interacts with
TAFs2 (interacts with) Solyc11g008150	0	0.44	0.44	0	39.7214	0	0	0	interacts with	0	0	FALSE	interacts with
TAFs10 (interacts with) TAFs5	0.851	0.052	0.997	0	11.0299	0.982	0	0	interacts with	0	0	FALSE	interacts with
TAFs10 (interacts with) Solyc04g078050	0.822	0.06	0.991	0	68.4205	0.956	0	0	interacts with	0	0	FALSE	interacts with
TAFs10 (interacts with) TAFs7	0.851	0.044	0.987	0	6.66508	0.917	0	0	interacts with	0	0	FALSE	interacts with
TAFs10 (interacts with) TAF	0.851	0.112	0.997	0	2	0.982	0	0	interacts with	0	0	FALSE	interacts with
TAFs10 (interacts with) TAFs2	0.851	0	0.997	0	8.05397	0.982	0	0	interacts with	0	0	FALSE	interacts with
PK (interacts with) Hsp90-1	0.231	0.043	0.659	0	23.0925	0.574	0	0	interacts with	0	0	FALSE	interacts with
PK (interacts with) SolySRO5	0	0	0.751	0	180.49	0.751	0	0	interacts with	0	0	FALSE	interacts with
PK (interacts with) HSC80	0.231	0.043	0.659	0	23.0925	0.574	0	0	interacts with	0	0	FALSE	interacts with
PK (interacts with) htpG	0.092	0	0.415	0	27.6701	0.383	0	0	interacts with	0	0	FALSE	interacts with
PK (interacts with) HSP90	0.231	0.043	0.659	0	23.0925	0.574	0	0	interacts with	0	0	FALSE	interacts with
Solyc06g036420 (interacts with) Solyc11g072290	0.872	0.084	0.999	0.8	24.3188	0.982	0	0	interacts with	0	0	FALSE	interacts with
Solyc06g036420 (interacts with) SolySRO5	0.407	0	0.407	0	266.079	0	0	0	interacts with	0	0	FALSE	interacts with
Solyc03g007670 (interacts with) Solyc11g072290	0.872	0.084	0.999	0.8	26.0688	0.982	0	0	interacts with	0	0	FALSE	interacts with
Solyc03g007670 (interacts with) Hsp90-1	0.932	0.197	0.998	0.8	22.1658	0.857	0	0	interacts with	0	0	FALSE	interacts with
Solyc03g007670 (interacts with) HSC80	0.933	0.197	0.998	0.8	22.1658	0.857	0	0	interacts with	0	0	FALSE	interacts with
Solyc03g007670 (interacts with) HSP90	0.682	0.197	0.991	0.8	22.1658	0.857	0	0	interacts with	0	0	FALSE	interacts with
Solyc03g007670 (interacts with) htpG	0.552	0.445	0.989	0.8	29.1701	0.818	0	0	interacts with	0	0	FALSE	interacts with
Solyc03g007670 (interacts with) Solyc06g036420	0.569	0.051	0.847	0.8	3.75	0.251	0	0.973	interacts with	0	0	FALSE	interacts with
Solyc03g007670 (interacts with) SolySRO5	0.407	0	0.407	0	202.369	0	0	0	interacts with	0	0	FALSE	interacts with
Solyc01g097190 (interacts with) Hsp90-1	0.561	0.775	0.986	0	21.1011	0.856	0	0	interacts with	0.165	0	FALSE	interacts with
Solyc01g097190 (interacts with) HSC80	0.561	0.775	0.986	0	21.1011	0.856	0	0	interacts with	0.165	0	FALSE	interacts with
Solyc01g097190 (interacts with) HSP90	0.561	0.775	0.986	0	21.1011	0.856	0	0	interacts with	0.165	0	FALSE	interacts with
Solyc01g097190 (interacts with) Solyc06g036420	0.763	0.174	0.963	0	9.62836	0.82	0	0	interacts with	0.081	0	FALSE	interacts with
Solyc01g097190 (interacts with) Solyc03g007670	0.763	0.174	0.898	0	5.81508	0.82	0	0.582	interacts with	0.081	0	FALSE	interacts with
Solyc01g097190 (interacts with) htpG	0.544	0.113	0.833	0	38.9653	0.565	0	0	interacts with	0.165	0	FALSE	interacts with
Solyc01g097190 (interacts with) PK	0.138	0.049	0.581	0	6.74182	0.531	0	0	interacts with	0	0	FALSE	interacts with
Solyc01g097190 (interacts with) Solyc11g072290	0.42	0.074	0.508	0	35.7436	0.158	0	0	interacts with	0	0	FALSE	interacts with
Solyc01g097190 (interacts with) TAFs5	0.068	0.058	0.433	0	84.4875	0.407	0	0	interacts with	0	0	FALSE	interacts with
Solyc01g097190 (interacts with) SolySRO5	0	0	0.41	0	199.707	0.411	0	0	interacts with	0	0	FALSE	interacts with
HSP89 (interacts with) Solyc11g072290	0.554	0.05	0.965	0.8	17.6	0.639	0	0	interacts with	0	0	FALSE	interacts with
HSP89 (interacts with) PK	0.231	0.043	0.659	0	23.0449	0.574	0	0	interacts with	0	0	FALSE	interacts with
HSP89 (interacts with) Solyc06g036420	0.682	0.197	0.991	0.8	26.9888	0.857	0	0	interacts with	0	0	FALSE	interacts with
HSP89 (interacts with) htpG	0.897	0.869	0.973	0.8	23.6329	0	0	0.968	interacts with	0	0.449	FALSE	interacts with
HSP89 (interacts with) htpG	0.789	0.106	0.85	0.8	23.6329	0.132	0	0.902	interacts with	0	0.449	FALSE	interacts with
HSP89 (interacts with) Solyc03g007670	0.682	0.197	0.991	0.8	22.1181	0.857	0	0	interacts with	0	0	FALSE	interacts with
HSP89 (interacts with) Solyc01g097190	0.561	0.775	0.986	0	21.0534	0.856	0	0	interacts with	0.165	0	FALSE	interacts with
DCL1 (interacts with) SlADH12A1	0.556	0	0.556	0	49.3567	0	0	0	interacts with	0	0	FALSE	interacts with
DCL1 (interacts with) Solyc05g005450	0.654	0	0.654	0	6.54274	0	0	0	interacts with	0	0	FALSE	interacts with
DCL1 (interacts with) SGS3	0.812	0	0.812	0	5.87607	0	0	0	interacts with	0	0	FALSE	interacts with
DCL1 (interacts with) SolySRO1	0.522	0	0.522	0	61.4977	0	0	0	interacts with	0	0	FALSE	interacts with
DSR (interacts with) DCL1	0.984	0	0.996	0	19.3549	0.776	0	0	interacts with	0	0	FALSE	interacts with
DSR (interacts with) SGS3	0.764	0	0.764	0	33.027	0	0	0	interacts with	0	0	FALSE	interacts with
Solyc05g005450 (interacts with) Solyc07g042730	0.46	0	0.459	0	21.6555	0	0	0	interacts with	0	0	FALSE	interacts with
Solyc05g005450 (interacts with) Solyc07g042740	0.46	0	0.459	0	21.6555	0	0	0	interacts with	0	0	FALSE	interacts with
Solyc05g005450 (interacts with) Solyc11g008150	0.412	0.054	0.419	0	38.0045	0	0	0	interacts with	0	0	FALSE	interacts with
SGS3 (interacts with) SlADH12A1	0.558	0	0.558	0	41.7545	0	0	0	interacts with	0	0	FALSE	interacts with
SGS3 (interacts with) Solyc07g042730	0.46	0	0.459	0	24.3936	0	0	0	interacts with	0	0	FALSE	interacts with
SGS3 (interacts with) Solyc07g042740	0.46	0	0.459	0	24.3936	0	0	0	interacts with	0	0	FALSE	interacts with
SGS3 (interacts with) Solyc11g008150	0.412	0.054	0.419	0	44.1289	0	0	0	interacts with	0	0	FALSE	interacts with
SGS3 (interacts with) SolySRO1	0.649	0	0.649	0	51.3579	0	0	0	interacts with	0	0	FALSE	interacts with
SE (interacts with) DCL1	0.96	0.059	0.993	0	66.5098	0.842	0	0	interacts with	0	0	FALSE	interacts with
SE (interacts with) DSR	0.961	0	0.993	0	79.4755	0.842	0	0	interacts with	0	0	FALSE	interacts with
SE (interacts with) Solyc10g086400	0.563	0.174	0.885	0	79.2885	0.709	0	0	interacts with	0	0	FALSE	interacts with
SE (interacts with) Solyc11g073280	0.563	0.174	0.885	0	79.2885	0.709	0	0	interacts with	0	0	FALSE	interacts with
SE (interacts with) Solyc04g014460	0.563	0.174	0.885	0	86.7468	0.709	0	0	interacts with	0	0	FALSE	interacts with
SE (interacts with) Solyc11g011130	0.563	0.174	0.885	0	86.7468	0.709	0	0	interacts with	0	0	FALSE	interacts with
SE (interacts with) THO2	0.57	0.115	0.603	0	20.6246	0	0	0	interacts with	0	0	FALSE	interacts with
SE (interacts with) Solyc11g008150	0	0.555	0.555	0	47.9424	0	0	0	interacts with	0	0	FALSE	interacts with
SE (interacts with) Solyc05g005450	0.479	0	0.479	0	64.161	0	0	0	interacts with	0	0	FALSE	interacts with
SE (interacts with) SGS3	0.479	0	0.479	0	63.4943	0	0	0	interacts with	0	0	FALSE	interacts with
Solyc06g060210 (interacts with) SlADH12A1	0.549	0	0.554	0	43.0325	0.052	0	0	interacts with	0	0	FALSE	interacts with
Solyc06g060210 (interacts with) SolySRO1	0.505	0	0.505	0	94.9675	0	0	0	interacts with	0	0	FALSE	interacts with
SlADH12A1 (interacts with) Solyc05g005450	0.558	0	0.558	0	34.9843	0	0	0	interacts with	0	0	FALSE	interacts with
SlADH12A1 (interacts with) SolySRO1	0.851	0	0.851	0	43.3568	0	0	0	interacts with	0	0	FALSE	interacts with
SolySRO1 (interacts with) Solyc05g005450	0.649	0	0.649	0	41.4398	0	0	0	interacts with	0	0	FALSE	interacts with
SolySRO1 (interacts with) Solyc07g042740	0.56	0	0.56	0	34.9367	0	0	0	interacts with	0	0	FALSE	interacts with
SolySRO1 (interacts with) Solyc07g042730	0.56	0	0.56	0	34.9367	0	0	0	interacts with	0	0	FALSE	interacts with
SolySRO1 (interacts with) Solyc11g008150	0.511	0	0.511	0	106.494	0	0	0	interacts with	0	0	FALSE	interacts with
PPR (interacts with) Solyc06g060210	0.684	0	0.684	0	4	0	0	0	interacts with	0	0	FALSE	interacts with
PPR (interacts with) SlADH12A1	0.565	0	0.565	0	86.0649	0	0	0	interacts with	0	0	FALSE	interacts with
PPR (interacts with) SolySRO1	0.558	0	0.558	0	189.935	0	0	0	interacts with	0	0	FALSE	interacts with
Solyc04g078050 (interacts with) TAFs5	0.851	0.046	0.993	0	47.8624	0.958	0	0	interacts with	0	0	FALSE	interacts with
Solyc04g078050 (interacts with) SolySRO5	0.691	0	0.691	0	817.461	0	0	0	interacts with	0	0	FALSE	interacts with
Solyc04g078050 (interacts with) SolySRO3.1	0.649	0	0.649	0	230.036	0	0	0	interacts with	0	0	FALSE	interacts with
Solyc04g078050 (interacts with) SolySRO2.1	0.649	0	0.649	0	230.036	0	0	0	interacts with	0	0	FALSE	interacts with
Solyc04g078050 (interacts with) Solyc08g074730	0.605	0.053	0.609	0	54.7462	0	0	0	interacts with	0	0	FALSE	interacts with
Solyc04g078050 (interacts with) HAD	0.415	0.126	0.466	0	52.8769	0	0	0	interacts with	0	0	FALSE	interacts with
Solyc04g078050 (interacts with) TAFs7	0.851	0.158	0.993	0	41.1981	0.955	0	0	interacts with	0	0	FALSE	interacts with
Solyc04g078050 (interacts with) TAF	0.845	0.122	0.993	0	68.4205	0.958	0	0	interacts with	0	0	FALSE	interacts with
Solyc04g078050 (interacts with) SolySRO1	0.683	0	0.683	0	583.905	0	0	0	interacts with	0	0	FALSE	interacts with
Solyc11g073280 (interacts with) SolySRO5	0.684	0	0.684	0	184.296	0	0	0	interacts with	0	0	FALSE	interacts with
Solyc11g073280 (interacts with) Solyc04g014460	0.55	0	0.967	0.8	2.66667	0.833	0	0.882	interacts with	0	0	FALSE	interacts with
Solyc10g086400 (interacts with) Solyc11g073280	0	0	0.803	0.8	2	0	0	0.953	interacts with	0	0.446	FALSE	interacts with
Solyc10g086400 (interacts with) SolySRO5	0.684	0	0.684	0	184.296	0	0	0	interacts with	0	0	FALSE	interacts with
Solyc10g086400 (interacts with) Solyc04g014460	0.55	0	0.967	0.8	2.66667	0.833	0	0.874	interacts with	0	0	FALSE	interacts with
TAFs5 (interacts with) HAD	0.425	0.044	0.468	0	57.8754	0.051	0	0	interacts with	0.101	0	FALSE	interacts with
TAFs5 (interacts with) TAFs7	0.851	0.117	0.99	0	11.3778	0.936	0	0	interacts with	0	0	FALSE	interacts with
TAFs5 (interacts with) TAF	0.851	0.081	0.997	0	11.0299	0.982	0	0	interacts with	0	0	FALSE	interacts with
THO2 (interacts with) Solyc10g086400	0.647	0.085	0.989	0.8	22.7634	0.856	0	0	interacts with	0	0	FALSE	interacts with
THO2 (interacts with) Solyc11g073280	0.647	0.085	0.989	0.8	22.7634	0.856	0	0	interacts with	0	0	FALSE	interacts with
THO2 (interacts with) Solyc11g008150	0.388	0.528	0.698	0	40.093	0	0	0	interacts with	0	0	FALSE	interacts with
THO2 (interacts with) Solyc04g014460	0.647	0.085	0.989	0.8	24.885	0.856	0	0	interacts with	0	0	FALSE	interacts with
TAFs7 (interacts with) Solyc08g074730	0.556	0	0.556	0	32.3554	0	0	0	interacts with	0	0	FALSE	interacts with
Spt6 (interacts with) Solyc11g008150	0.747	0.871	0.994	0	41.2195	0.856	0	0	interacts with	0	0	FALSE	interacts with
Spt6 (interacts with) Solyc11g073280	0.587	0.051	0.591	0	31.535	0	0	0	interacts with	0	0	FALSE	interacts with
Spt6 (interacts with) Solyc10g086400	0.587	0.051	0.591	0	31.535	0	0	0	interacts with	0	0	FALSE	interacts with
Spt6 (interacts with) Solyc11g011130	0.587	0.051	0.591	0	33.8402	0	0	0	interacts with	0	0	FALSE	interacts with
Spt6 (interacts with) TAFs5	0	0.59	0.59	0	33.4216	0	0	0	interacts with	0	0	FALSE	interacts with
Spt6 (interacts with) THO2	0.428	0.271	0.565	0	9.86629	0	0	0	interacts with	0	0	FALSE	interacts with
Spt6 (interacts with) TAFs7	0	0.869	0.869	0	29.3367	0	0	0	interacts with	0	0	FALSE	interacts with
Spt6 (interacts with) Solyc04g014460	0.587	0.051	0.591	0	33.8402	0	0	0	interacts with	0	0	FALSE	interacts with
Solyc04g014460 (interacts with) SolySRO5	0.508	0	0.508	0	181.629	0	0	0	interacts with	0	0	FALSE	interacts with
Solyc11g011130 (interacts with) Solyc11g073280	0.55	0	0.967	0.8	2.66667	0.833	0	0.9	interacts with	0	0	FALSE	interacts with
Solyc11g011130 (interacts with) Solyc10g086400	0.55	0	0.967	0.8	2.66667	0.833	0	0.879	interacts with	0	0	FALSE	interacts with
Solyc11g011130 (interacts with) SolySRO5	0.508	0	0.508	0	181.629	0	0	0	interacts with	0	0	FALSE	interacts with
Solyc11g011130 (interacts with) THO2	0.647	0.085	0.989	0.8	24.885	0.856	0	0	interacts with	0	0	FALSE	interacts with
Solyc11g011130 (interacts with) Solyc04g014460	0	0	0.8	0.8	2	0	0	0.976	interacts with	0	0	FALSE	interacts with
Solyc08g074740 (interacts with) SolySRO5	0.649	0	0.649	0	87.1701	0	0	0	interacts with	0	0	FALSE	interacts with
Solyc08g074740 (interacts with) Solyc04g078050	0.605	0.053	0.609	0	54.7462	0	0	0	interacts with	0	0	FALSE	interacts with
Solyc08g074740 (interacts with) TAFs7	0.556	0	0.556	0	32.3554	0	0	0	interacts with	0	0	FALSE	interacts with
PARP2 (interacts with) Solyc04g014460	0	0.051	0.531	0	19.7065	0.527	0	0	interacts with	0	0	FALSE	interacts with
PARP2 (interacts with) Solyc11g011130	0	0.051	0.531	0	19.7065	0.527	0	0	interacts with	0	0	FALSE	interacts with
PARP2 (interacts with) Solyc08g074740	0.679	0.044	0.48	0	19.2085	0.401	0	0.804	interacts with	0	0	FALSE	interacts with
PARP2 (interacts with) Solyc08g074730	0.679	0.044	0.469	0	19.2085	0.401	0	0.832	interacts with	0	0	FALSE	interacts with
PARP2 (interacts with) SolySRO5	0.42	0	0.42	0	82.9103	0	0	0	interacts with	0	0	FALSE	interacts with
Solyc01g009470 (interacts with) SolySRO5	0.452	0	0.452	0	142	0	0	0	interacts with	0	0	FALSE	interacts with
SolySRO5 (interacts with) Solyc08g074730	0.649	0	0.649	0	87.1701	0	0	0	interacts with	0	0	FALSE	interacts with
SolySRO5 (interacts with) Solyc12g056980	0.103	0	0.469	0	142	0.433	0	0	interacts with	0	0	FALSE	interacts with
SolySRO5 (interacts with) sos1	0.494	0	0.775	0	211.261	0.574	0	0	interacts with	0	0	FALSE	interacts with
ERF6 (interacts with) SolySRO5	0	0	0.603	0	142	0.603	0	0	interacts with	0	0	FALSE	interacts with
