# Supplementary material for: Genome-Wide Identification and Evolutionary Analysis of the SRO Gene Family in Tomato
Source: Front Genet. 2021 Sep 21;12:753638. doi: 10.3389/fgene.2021.753638 (PMC8490783; doi:10.3389/fgene.2021.753638)
Supplement: Supplementary file 7 [file Table1.XLSX]

## Sheet: Sheet1
Table-S1.List of primers used for qRT-PCR
Primer List
Gene id	Gene name	Forward primer(5' to 3')	Reverse primer(5' to 3')
Solyc03g114360	SolySRO1	TCCTGTCGGGTTTGGGTTGT	AGCTTGCAGGCAATCGTGTG
Solyc05g005280	SolySRO2	GGGCAAGCGAGGTCAGAAAG	CCACTGCCGAAAATACCCA
Solyc05g005290	SolySRO3	CGATTCCCAAGTCGAGTCTCCT	ACTTTCTAACCTCGCTTGCCCT
Solyc06g066330	SolySRO4	AAGGACCCCGCGTTGGAAAT	AATGGCACCCCACTGGACTT
Solyc08g005270	SolySRO5	AATGCTGTCGGCAGGTACGA	CAGGAAGTGTATCCGCCGGT
Solyc08g076420	SolySRO6	TGCTGCTGAGCCAGATAGGG	CAAGCCAAGCATGCCGAACA
