# Supplementary material for: Genome-Wide Identification and Evolutionary Analysis of the SRO Gene Family in Tomato
Source: Front Genet. 2021 Sep 21;12:753638. doi: 10.3389/fgene.2021.753638 (PMC8490783; doi:10.3389/fgene.2021.753638)
Supplement: Supplementary file 8 [file DataSheet1.FASTA]

>Sm447335
MDLQLPDGIPHRIPKEESDETPDDVSSSCISSGNGSICHSFQRMSVPKTPWVSFVRVLKVLKEKLSFQDFIYLVEQYTVFKQGKISRNTLVRVFKDIVGEQTLKEMVISMQPEVLQAQKSLLRSVKSFAKHTRDMALNPKGLDPKATLDTIELDVEVERDSHPRLLLTLPSDKCSLEPELETSSDTTKQSNLSIMLKTKKA*
>Pp3c16_6270
MNRGWDGVGFRYEDGNDGEVSLAGVLPSWGLGHEFAGKRKERDNSSDVPVGGNGSGEVTRVCMMKRSRTEVEEGKKVSEGCDRTQNRVHDRILKGSLRSGKAGIVSRHICAQLDNSESKDMAQENCAERAGRGTIDKSWRFMYFEKGNWVKYSEEANAAVWKSFRAGRSTAELTVQKRVYTLNFPQMVQVNKETGYVRSLAWIDDAGEMKRPANPIAGPAGSGAKSGAFGFGIRVNQHGGTWRDGATDSISSILLGSDVGRGCGLGQWAAAGNPVSGSGDTGCDSIDASGDDEFTKLTLGHVSFNFQADPADSKPAVASVEDKPPKFVNTTTFSSQRLVGLEPGDKDFENVKRIFLSGIGNFASGTTVTGIHCDSSPAAVARREAFERQRELKEKVRGNANVRYGWHGTSKKGVEGIFLHGFGQPKTSKNGSAYGVGVYLAVENQSFVSAIYADNDENGEQHVVLCQVIAGNSELVKHGSEQFHPSSESFDTGVDDTISPKRLIVWSTHMNTHILPLYVVSFKLPPRWHQMMATLNSKRKGSSTFCHPVLEKRSFPINQTCGMAENLRNKEYGCMNRRQRPTSAFISFRDLFALLQLLLTPEQCLALKNCHVKYEAGEMPRGMLVQEIQKMVGRDCLIHAIQMCQGFQEGQAASDVKAH*
>Pp3c25_950
MDGVGNGNCRHEDETVGSTCSSVVPPLFGCELAGKRKWRNCWSVAVPGRNECSVDRSGGGARVWRIGKRPRTKDGAGTRFESGFRATNCLHGRIVQAVHRTGELGTGWTHFDAILEDLELGGTVRDDRAEREEMESSGEPVQFMYFEKGNWVEFSAEANAAAWNSFQAGHSTCEITVQNRVYMLNFLEMVQENKRTGYIRSLAWINDDWVIKLPANPTAGPCGSREEPGVSRCDNQVNRYHGKWRDGAADSLSSLMLETNGGLGCESVPLWTRTDHAPPALSVDDTSRDSNHAFSDDDLTQHRLGGLVSSNWEADPMDSKFFVKGVGLIGLGMIGKPPDVENTSGFSSQRLVPLKKGDSEYEIVEKKFMHGIGRVASDTIITGIHRDTSAGAAARQEAFVRQTALVEKTRGNANLRFGWHGTSKKAVEGIFLHGFGQPKTSKNGSTYGVGVYLAVENQAFVSALYADNDENGEQHVVLCQVIAGASEVVKPGSEQFHPSTEHFDTGVDDINSPKRLIVWSTHMNTHILPLYVVSFKLPPKWHRMIAGLCGKQKGSSTAYHQLPAKRSFTIKKACGVVEALHNKTYACMNPGQGPKSAFIRFPLLLPLLQLFLTSEQRLELKNCHAKFEAGEMSREMLVKEIQKMVGRDRLIHAIQMCRGFQGGQATSGVNAQ*
>Zosma94g00590
MVNSVASIEIKYINNVGFLIIYTQLDGFFFESMDFSLVENFRNFNRSRDPRRIMYLCKKTGRWRDFPMELSTILAKCFSEKKASVLIPAMVLEEEKITFSSSNMSIVEFLRMKQTDLTTGDERWIAWVDVDGERFFPRHIVDAGVIKSVEENSDVISSSEIQNGTEVRYYEIVEKLFLSEITKVIPNVTVTSIKRCNFSGTSNSGSGNANIRFEWYVPSSTRDMDAILRHGFGSVGNSSDSGIHLLRSEFLRKMAENSKDDDVEDRDRERHVLLCRVIGIAKVNVKVNVNSTESLQPSEDVSCDSDVDMEDEESKHGIIWTNDMNTRVIPECIVNFKYESKSKSKSKSKSTSLVNNCLSFSQLFAEIETSLSPTAKRILDMLFDRYKAKKIEKKEFNRQIRSIAGNKLLMNVIKKIRRRN*
>GRMZM2G122543
MDLSSDDVKAANMRPAVAAADGTSTLLRGWREFMRSGAPARFLCYEDGKWIGITGEAVPQLRQAFQERRAMADASYGGKAYLFDFLRMIRIDEVTGEETGLAWIDDRGDCFFPAPDCGGRKRKRDDEPAEDEAESSSGVDVRSGERHGVDAKKMKAWENAAVRLEENDMYYQVVSKLFLSYGMAQRGAAITEVRKIAPGARTVAFREQGQRLAYARCTATGTAKFAWYGASEDDVAAVVERGFVRNNAPRLGARKHGDGVHLSPAQCPYTSAMLAKADGSDEAHIVLCRVLMGRPEAVPAGSSQFCPSSRSYDSAVDKLENPQWYVVWNMDMNTRILPEYVVSFKCSKLQQMRESSEATSKLKKPAPVARDMFPTLLAEIQQIVPDKCDLLQESYKNFKMGQIKKDQFIQFLRNYVGDEVLKTVAKKLRRC*
>GRMZM2G177878
MDCSSGDVKAETTRPAAVAAAAAAAAGGGTPSLLRGWREFRRSAVPARFLCFEDGKWVDVAGEAAAQLRRAFQERRVMADASCGGKAYLFDFLRMVRIDEATGEETGLAWIDHRGGCFFPAPAACGGGRKRGRDDDGAPAEDKAEAESSSAASGVDDRSGGESRGADAKRRKALGNAAASLGEKDRSYQVVSKLFLEYGMAQRGAAVTAVRKVACGARAAAFRDQGRLLADARGAAAGSAKFAWYGASADDVAAVVDRGFASNNAPRLGAHKHGDGVHLSPPHCPYRSATLAKADGSGEAHIVLCRVLMGRPEAVPAGSSQSCPSSHNYDSAVDKLDNTQWYVVWNQDMNTRILPEYVVSFKCSKLQLTQELSEATSKLKKPSRVARDMFPTLLAEIEKIVPDKCDLLQESYSRFKMGRIKKDQFIRFLRNYVGDKVLTTVAKKLRGC*
>GRMZM2G313833
MAAVDADVDVVPCLFAHQYNQLIHLLAAVDRFSFHSPPLPHPAVAARRVFAHMLQAADEAFELVATMKDKGERMEIQSSGRSIEGLMDKVLSVNILSSDYFKELFKYKTYHEVIDEIYNQVDHVEPWMTGNCRGPSSAFCLLYKLLFTMKLTVKQMHGLLKHQDSPYIRADAKCFRNIVRSQAVSRNIVNAIREVLDAPATADARVAKMLLAEEMKNEVSKEYFLKTVRNIVGDKLLKQAASQYQMQAQRSPQINPSNYSLSGQVSGQQTAPNGSVTGDEQKGYPGAHTIPMRQAIASTRPPQFRPSSSGQMGSNTGYPPLQTNLHKANEMGNMSDGKGNSFAVMHAKQVNQALGSSKVSVGMESQSQQLSVPKPSSATSLSQTQSHGIQEEPKIQAHFIKDRRCNTAWAVFALESECKWALSGTPLQNRVGELYSLIRFLQIFPYSYYFYKDCSCEILDTRYVDAGTLMNNYAHIFDLLTRLRQAVDHPYLVAYSKTAGHPEGMKNEGNESMESQCGICHNLAEDVVCKTVVILIIPIL*
>GRMZM5G872443
MSSIHHREARPPGSIFGSDRPPSGLSSARSGVNSLHMLLVCHDCYFCRLMKGLPCFIFIENKANHNLSLQGQFLTKNEVSKEYFLKTVRNIVGDKLLKQAASRYQMQAQRSPQTNPSNYSLSGQVSGQQTAPSGSVTGDEQKGYPWAHTIPMRQAIASTRPICIRLMKWETFGGPAAPFRPQMADSNPRAHLIRGAVTTVSGSVPTRSIVSGNAPGEETTIIREFACNRSKGKVGMTGDWLEHLTFAVYLLPFFLLQLNLVLMFAYRETVLEEAHRGMELREHCRHIVDNDDRHYRFHSLCVHQGSSSSTTGAIVGGVAAGAALLFAVPAISFAYWRHRKPQEHFFNVSGFKTTAWATREDDGQASVDGAGTGDSMAGVSAAARRVHPGGVREKLVGAQDTEILLLLANWREAQTIHRVLATQLFFMFLPLSDKSRLGCKIARFISKYVIEYFPVTLHVEDYGAFDPNRAYVFGYEPHSVLPIAVGILGDLVGFMPLPKLKILASSAVFYTPFLRQIWTWLGLAPASRKSFYSYLGAGYSCIIVPGGFVKIAIEMGCPVVPVFAFGQLIDRPEGGYLTADLPMPRGEIVIGGPNIIKGYFKNEAKTNEVYKQGIKYSDFSDLCQKQEAVKEVLGSLAKIPFFSITY*
>Ot20150105_00595
MATLASGAAVKKAVPASAAGAAAAVVKSAGEASMLMRRWREFTTCGEPVRFLCFDRESGKWVDIGDREVAEELRQAFRERRVFAEATFAGGRAFLFDFLRMARIDVATTEETGLAWIDARGACYFPAPGAVGSRXXXXXXXXXXXXAASSSGAHERGPNDGAKKSKARRQWVGAVMLQEGDKEYEIISKMFLTRGMASRGAELTALRKVARGPRNVAFQREERLLAAKRGNAIAAPKWAWYAAAPEDMAAAVKQGITKTNATLLGARAHGNGVHLSPPQFPLTSAMLSKADETGEVHIVLCRVLTGQTEVVAAGSSQSQPSSAAYDSAVDNTANPGWYVVWSKDMNKRIQPEYVVSFKCSNLHAGGSSEATSKPKEPCSVVARDMFPTLLAELGKHVSPQKCHTLHETYVSFKKGNIKKEQFTKFLRAYVGDNVLSTVAKKLRGSN*
>Ot20150105_02039
MASPQESSSLCLKRKIGDDCLLKECKSRRVEAKNGPSFDSSAERYHCRACPNLANDCINFLKSGVPRRIMYYKKGSWHNFPERTMKSLIDEFKGNKSSVVVVMDNEPLLVDFLSMTLVNLKTRNQLSVAWFDETGKPFFPSMFFDEEAGYAVKGNAVKIESAQQVMLDKIASSPLEVVKQNVIESRNADILRKKITHVKRGSKDFQFVQDLFLSGCKKDDIVRILIDGLDATGKPLEKSGLNAGVYLSPENRAFTSVGHCDDDEKGVQYMLLCHVILGNMEAIEFGSQESFPSSKMYDSGQGPTTPWVSVEVLFGAIQDKISPVARELLFHHYEELKGSKITREEMVKKLMIIVGEKMLLEALRDLQQCPSLWYKPSVEASRDSTRTTTEQLSSDKAGNDCLMTPTANCGDDSHQEFLSLGIASQSPMLHSVKDSDVVKPVPVSPVRAPRHGNLPLISTSGCDALSLSMMPKGHDPPASSKAPKCYEYSTAVRMPQSYNHEAEDGASKVHSAPTSRAVEVEPDDQAASCGSQNKPPVPVHANSHVIRAADILVALSTPREKCER*
>Ot20150105_09206
MASPQESNSQCLKRKLVDDCLSKDCKSRRIKSENGPSLDSSAKRCNCCCTRPNLANDCVNFLKSGVPNRIMYYKQGSWHNFPEQIMKSLIEEFKGNKSSVVSVMDDEPVLVDFLSMTLVNLKTRKQRSVAWFDDTGKRFFPSLFFDEDSDELSRGDSGSVDNTATGIMSDKIANSPPEVVKQVVLESSSPVPQKPCTADILRKKITSVERGSEGFLFVQNLFLSGMGSFASPSSILHVHRYSPNDITAQCRLEAFERQMKSTKEDRGDANVRYGWLGSKKKDIVRILINGLGTTATPAEKASLSAGVYLSPENRAFTSVGLCDVDEKGVQYMLLCRVILGNMEPVEPGSQEFFPSSEMYDSGVDDCSNPKCYVMWPSHLSTHMRLEYLVSFKLIPKVRNYLLELKGLWFQPSPKDVAVDISTLQPVTGETGEGPTTPWISFRVLFGVIQDSISSVARELLFHHYEELKESKITREEMVKKMIVVVGEKILLEALKKLHYCPSLWNKSSVEAEPCDPARAIQEQLSLDEMGNNCSLILSVNHGDSHVPTAMVEHLPIRSTKACDRKIAEMVPCRAPSGGPVSSGSAVAIFRGSPSVQPEVADFPKQIMSPGNSAAHGTKNQDTCAARVAPMVHDGLLRTISGKSAAPGGEDGSSDTPTTGPTGYEYLAPSNGAKAHGSSASGSSPKGCESVVQSLALGNPKSTGVTRLNSAPRLTPEGKEFLSLGLASQRLAAHSVKDQDILTSVAKPSVHVTCCGNSRSICSEDHGSLALSITPKGPDGPASSKMLKQHESPKADKFPESGRAQSQDAVANVYNAPTVTVELSQNKSSAPGLDASSSSYVTGAASALVALSTPREKGGR*
>Ot20150105_17881
MDAVSVLLPKKGLLPCIISEVEFFPSSLPRQRWDFNRSGKPKKTGMINDAGTFLAPHPPDATLVEAFLASKPITQMVQPNGIRVIYDCLRKIVIVDVIVVNEDRRTIAFVSAMYWVDVYGELFVSARLGGVDETSVRRAFYGPSQGRLAIKAVRSRVRVSFMSTKDQPPQILFCALAPGSREIVPPGSSQTQPSNSFFHTATDRIASTKWYVFWESSARTSLLPLYAVTFSADCMAQLRQKRKQG*
>Sv1G039500
MASPQESNSVCLKRKLVDDCLSKDCKSRRVKSENGPSFDPSAKRCNCCCTRPNLANDCVNFLKSGAPSRIMYYKQGSWHNFPEQIMKSLIEEFRGNKSSVVSVMDDEPILVDFLSMTLVNLKTRKQRSVAWFDDTGKRFFPSLFFDEESDEMTKGDSGNVDSTAQGIMVDKAATSPPEVVKQVVLESNPPVPDKPSTVDVLRKKITSVERGSESFLFVQDLFLSGMDPFATPSNILHIHRYSPNDITAQCRFEAFERQMKSTKEARGDANVRYGWLGSRKNDIVRILINGLGTTANPVEKAGLSAGVYLSPENRAFTSVGLCDVDEKGVQYMLLCRMILGNMEAVEPGSQESFPSSEIYDSGVDDCSNPKCYVMWPSHLSTHIRLEYLVSFKLVPKVRHYLLDLKGLWFNPSPKEVAMDISTLQPVMSETGEGPNSPWISFSVLFGVIQGNISSVAKELLFHHYEELKEGIISREEMVKKMIIIVGEKILLEALKKLHYCPSLWYKPSVETVSSDPVMAAPEQSLDKSDMVSKGHDCLAASGVPEKSSSTSAISGGSASVEAKGRDSPMQIMPPGNPATPCAKSQDSFVGRVAPIVHDGLLRTISGNSASPGREVCKSATPNAGCSGYASLAQTNASKPHGVSAPGLTPKGYESVVPSLALGNSKSAGVKRLNSAPKMTPEGQEFLSLGIRSPSPAPHLVKLQAISASVAIPPVHVPSLRKSLPMSTEGRDSRGLPITPNGNGGSAFSKAPKRHESPIADTITKGHDSLALGILPKGNGVPASSKVPKRHESAIADTSTKGHDSIALSITSKGHDGAGSSKTPKQPADTLPESGHSQGQDVASKVHKAPKPITGELKKEQAAVPAAQDYPSGPSLDASSHVTGAASALVALSTLREKGGL*
>Sv3G021200
MASPRESKSMCLKRKLVEDRLSKECKSRRVKAENGPSFDSSAKRCNCCCIRPNLANDCVNFLKSGVPNRIMYYKQGSWHNFPEQIMKFLIEEFSGNKSSVVSVLDDEPILIDFLSMTMVNLKSRKQRSVAWIDDTSKCFSPSLFFDEESNGMVKGDAANVQGTAQGIMLDKAVNSPPEVVKQVVVESSQKPSVADILRKKIIYVERGSKDFLFVQDLFLSGMGPFAKPDNLLHAYRYSPNDITAQCRLQAFEKQIMSTKEERGDANVRYGWLGSRKNDIVRILINGLGTTGKPADKSDLSSGVYLSPEDRTFTSVGLCDVDEKGVQHILLCQVILGNMEAVEPGSQEFFPSSDVYDSGVDDCLNPKCYVMWPSHLSTHMRLEYLVSFKLAPDVRSYLLHLKGLWFRPSPKEVAVDISTLQPAPCEIGEAPTTPWISFKVLFGLVQDNISSIARELLFHHYEEFKESKITREEMVKKMMIIVGQKILLEALDKLHYCPSLWYKSSVKAVPSDPARMTAAEHDPARTAAEQLSLDGTSRDCSLTLSGNHFDSYAPNAVAEHSAALSTKGCSALPTDMVPKGHDCPAQSAVPKFSSSAGAKSPGSQGVEPKCRDSPSRQVMSLGNSATRCARYQDPIVTRMPPISRDGLLRMTSGISASPGMEVCNSVAPTTGLPGCASLARINTSKSHGIMAPGFAPSPKGCESVVPSLALGNSKGVGAKCLNSAPVTPGGQEFLSLSIASQNPVPCSVKGPDGSASAARPPPYAPGRGHSPSVSPGVHDSLTLSITAKGHSPSASRAEPKLYDSPTAAPMPESHGSQDMDVDNKVHNAPTPITGEPKDQAAQNKLPGSGLEASSVRAADTLIALSTPREKGEH*
>PhB00100
MDFSSGDVEAAVMRPTVPVAGGGAAVGPSALLRGWREFRRSAAPARFLCFEDGGWADVAGEAVRQLRRAFQDRRAMAEAACGGRAYLFDFLRMVRIDAATGEETALAWIDDRGACFFPAPGGGGRKRRRDDAPAEDEAESSSGVDERSGESRGAEDAAAKRMKASGAWGKSAAARLEESGKYYQVVSKLFLSYGMASRGAVITAVRKVGQGARARAFQQQGQLLAATRGAAVGTPKFAWYGASAEDVAAVVERGFARTNAARLGGRKHGDGLHLSPPQCPYTSAMLAKADGSGEAHIVLCRVLMGRPEVVQAGSSQSRPSSDAYDSAVDKLENPQWYVVWSKDMNTRVLPEYVVSFKCPKLQPIQGSSEATSKPKKPSPGRDMFPTLLAEIEQLVPDKCDILQEYYSNFKMGQIKKDQFIRFLRSYIGDKVLTTVATKLRGC*
>PhG01590
MLSGMLTIVCLVISKQSKKISRSDLVIRMRQIIGDKILVSTVMRLQQKFPPMAAAGLPRALGRGRE*
>PhG02777
MASPRESNSWCLKRKLVEDCLSKECKSRRVKAENGPSFGSSAKRCNCCCIRPNLANDCVNFLKSGVPKHIMYYKQGSWHNFPEQIMKFLIEEFSGNKSSVVSVMDDDPVLIDFLSMTMVNLTSRKQQSVAWIDDTSKCFSPSLFFDEEIDDMVKGDTANVQGSVQGIMLDKAVNSPPEVVKQVVVESSLPASQKPSSADILRKKIISVERGCKDFLFVQDLFLSGMTPFATPNNLLHVYRYSPNDITAQCRLQAFERQIVSTKEKRGDANVRYGWLGSRKNDIVRILINGLGTTGKPAEKSDLSAGVYLSPENRTFTSVGLCDVDEKGVQYILLCQVILGNTEAVEPGSQEFFPSSGIYDSGVDDCLNPKCYVMWPSHLSTHMRLEYLVSFKLSPDVRSYLLHLKGLWFRPSPKEVAANVSTLQPASCEIGEGPTTPWISFKVLFGLVQDNISSIARELLFHHYEELKESKITREEMVRKMMIIVGKKILLEALNKLHYCPSLWYKSSVKAVSSDPATPAAAEQLSLNETSGDTLIGNHVDSHAPNSMAEHSAANSTKGCGALPTDIPKGHDCPTPCAVPKISGSAAAKSPVSQGVESKGNPGQLISPGNSATRFARYQDPIVTRMPPISRDGPLGTTSRISASPGMEVCNSVSPVTGLPGCASPAPTNTSKSPGILAPGFSPIPKGCESIVPTLALGNSIGASSKCINSAPVTPGGQGFLSLSSAPQRPVPHSVKGPDSSTSAAKPPLYAPGRRHSPSVSTGPFDSLMTAKGHDPSASRAETKRHASPTAAITPESHRPQAMDEATKVPNASKLITGEPKDQAAQNKLPGPGLEGSSHAVCATDTPVALSTPQEKGER*
>Bol008008
MPFPLLIKALSKFLPPSQIFIIQKHYRVQQWIPELKLRAWCPHHPCWIKACHTSGVATALAKEEEEQRAEGKLHPMMNNDDWKALLRDKLVLLDVETKGRLVLNVTLGTQFYFYHESQATQYAGSAEQRVVPLVYLPKYGGVKKLESVRLSELNIYVLNSPLQHHTSDDMSIAVKLSMVPNPVVKSSCSYHTIGPDDVPIIEGCPASTDPEPAHTDSVLTSTETPIDDEKAPGSK*
>Bol012280
MAAQVEIELDNGEILDPLSDDASSSSSTDSTILLREGDQEHDVITKCFLFGFGATLANATTIVNIRKKSPNAITTRAKSLAFRIFTEAMARKNGGDPNVKYGWYGASREDLERIITYGFSSREIDDSSSNGIGIHLVPSKFSLFAAEATEEDEEGLRHLLLCRLILGKPEEIISGSKQAYPSSVEFDSGVDDVQNPRKYIIWSSTMNSYILPTYIVSFKSPRLTVISNGGSPARPSSPRVSFAALMSSLSKSMDTLRMNLIMRTFDDFRKRKIQRDQLVRKMREVAGDNLLAQIIKHHRDKNKVRVV*
>Bol022248
MDTKIVKVLDSRREDGFGKKRKRAASYAAYVTGISYAKLQDFPPPNPQSQVPDKRRKLEGAYENLSGKSLVRYYSYFKKTGIAKRVMIYEKGVWNDLPDHVICTIRDELNEKRAAIEFEWCGHHFLLDFLHMHRLDLETGAKTPLAWIDIGGKCFFPEIYESDERNDCCNHKCVEYSKQYVPHDIKLRLEIDVNAGEPRLNLEECSDESGDSMDDDPAEDSCSRRIEPAVSKWDETDAIAVKLAGAEGLDKDAVKKMFAVGTASLGHVAVLDVGRFSSEIADARLELFQKQVEITKKHRGDANVRYAWLPAKREVLSGIMMQGLGVGGAFIRKSIYGVGIHLTAADCPYFSARYCDIDENGVRYMVLCRVIMGNMELLRGDKAQFFSGGEEYDNGVDDVENPKNYIVWNINMNTHIFPEFVVRFKLSVPHNAEGNMVARHDNSGVTLEGPKDLPPPQGPERGSGSANSVGSSTTKPKSPWMPFPTLFAAISPKIAEKDMCLINADYQQLREKKMTRGEFVRKLRGIVGDDLLRSTITALQNQAS*
>Bol032998
MAAQVEIVDNGEIIDSLSPHTSGDYSSTILLREENHEYDVVKNCFLSGMGRHAAETTVVSVRKTSAQRITAKAKLAASNVFAEAMKRKNGGDANVRYGWYSGSKEEIERIVSYGFSRSEVEKDEKDDRSHGVGVHFLHHTCSLAAAVLGEADEEGIQHLLLCRLILGKPERIISGSKQSYPSSSGYDCGVDNLENPRKYVIWSCNMNSYIFPSHVVSFKSPTLRGLIRGGGGLGRARSPCVSFPILMSILSKSLDRPRMNVILTTYVDFRKGKVRREQLIRKMREVVGDELLLDIIKNHRNSD*
>EgB00305
MADHADQCRSPTVHAAIPDDAVAPEYNHPAIDLNRPEQNDPMDDRDSDSSLSDCESVVSSEQPPGAALSPFVECGLTELGEGDRVHGLIKERFVSRLGALAAQVAVVGIHQNRYASVAAKARAQAFQVYSEAVQKKGGGDTANVRYAWYATSKEEVSKILSYGFGYSGKPESNNGLYGCGIYFSPDSHPLESVKSAPRDEDGLRHLLLCRVILGKPELVSPGSEQSHPSSEQYDSGVDDLSSPRRYIVWSTHMNTHVLPEYVVSFRAPCCLRGLLRTPEKSRKPTSPWMPFPTLISELSKILRPSDVSLISKYYKDHKGGKISRHVLIQKVRQIAGDGLLTRIIKSFRIKQFGA*
>EgB00313
MVDYAHRSPTVQHAAAPDANAPEFNHPANDVNRPDPHNPTDDQDGDSSVSDCESIVSADHSGTSAAPPLPFTGAGLMELEEGDKAHRFIKERFVSRLGALREQVTVAAIHRSCSSSFAARSRAQAFQVYSEAVQKKGGGDTANVRYAWYPASKEEVAKIFSYGFGYSGKPENSGLYGRGVYFAPDNHPLESPAPVDEDGLRHLLLCQVILGKSELIGFGSEQSHPSSEQYDSGVDDLSSPKRYIVWNTHINTHVLPEYVVSFRAPYCSRGMLRTSGKSRKPTSPWMPFRVLISELSKILPPSDINSMSKYYKDHKEGKIPRHVLVRKVRQIAGDGLLTRIIKSSRTKQFGA*
>EgB00314
MVDYTHRSPTVQHAAAPDAVAPEFNHPANDVNRPDPHNPINDQDEDSSVSDCESIVSADHSGTSAAPPLPFTGAGLMELEEGDKAHRFIKERFVSRLGALRAQVTVAAIHRSCSSSVAVTSRAQAFQVYSAAVQKKGGGDTANVRYAWYPASKEEVAKIFSYGFGYSGKPENSGLYGRGVYFAPDNHPLQSVESAPVDEDGLRHLLLCQVILGKSELIGFGSEQSHPNSEQYDSGVDDLSSPKRYIIWNTHINTHVLPEYVVSFRAPCCSRGLLRTPGKSRKPTSPWMPFRVLISELSKILPPSDINSMSKYYKDHKEGKIPRHELVRKVRQIAGDGLLTRIIKSSRTKQFGA*
>EgG00207
MSDSMHQRRSPTAHNVAPDAVEQEFNHPAIDLNRPDLNDPREDQDPDSSDSDCWGVVSVDQSGLALVPVMSSGLSILSQEDMVYRFLQKKFIRWLGVLEAQVTVVAIHQNYHSSFPAKARAQAFQDCLQAVRKKGNSSNANVRYARYATSREGVSEIFSDGFGCREKPQNSSVYAYDHLNLVERILRIAPVDHDGLKDVLLCQVIWRKLKLVNFGSDQSYPSLGQYNLGIDNLSSPTRYIVWSTWSTHVNTYVLPEHVISFRALCYLRVRKMTNESGLDFRDQIVLSEGKYQQVWHLRSCRIFSLPLLSSNIVWFLCS*
>StuSRO1
MENFVKPQFFSFLREEAAAAVQRYSPHHKFMAHSGFGNQFAESTSSSADDVQDPEVSDSESSVVGSVHEERSSGLMRIDEGDKIYGIISNKFLSGLGCFGLSTEITAIHKETCSSFIKQAKLQSFLIFSKAVEKKCGGNANVKYAWFGASNDEINNIFSHGFSHSSNNGAYSQAICLSPDDNSHDCLQAAVPDKNGVRHLLLCRVILGKTEVVHPGSGQCHPSSEEYDTGVDNLSSPRKYIVWSTHMNSYVFPEFMVSFRVSSHAKESQRNTVPVQNPKSPWITFPALISALSKFLPPQTVKLITKYHNDHKGRKITRRDLIQQVRKLAGDELLTAIIKSCKNKQSKGSTGNSSSTSSINFEQRDGRCCACQKSC*
>StuSRO2
MMISGSGNDVEESQNLSSESEKGNEESGSSSRIVVGTPTPKWAGTRLMREEENVYQKLKGLLPSIMRDRVIITAMHQCMRRGPMEKERFEVYQENLEKVTRARGNRRVDDSAWCGTSAKNLDSLACRGFEMNSNVPASYPHGVGIYLSPFLSPQISDMMSDIDENGEKHIILCRAILGNFEKVELWWSY*
>StuSRO3
MMMRKTAIISGNGKDVVDGKSKMRNEVLPLGRWPDHAQLLFQNHHNFKESGKPLRFKMYKDGSWMDFEKHAMDVLISAFVSGKAMIEVEMEAGFKLIVDFYRMFGIDLDTGNELPICWIDVDGNYFIPKMFIEDSEKGMRKRGIEVGSSSWLVIATPTELLPPKWARTRSMREDEYAYQTVKGYLMSSRSGVTITAIHECIKSGLMEQVFIDNVEMVTRDRGNPKVVLAWYGSSSKNLNSIMHRGFELTRIEPGHRGIGIYLSPLQSPQISEMMSDVDENGEKHMILCRVILGNLEKVELGSKQLFRSSVDFDTGVDDLINPKLYVMWYHNMNTHILPQCIVSYKLDRHMPDQEQMERIQKGKDQVSTPTRFSPFLRLKTKNKWNEFRKGRIKFLRVSSLFRGHLQAAIDRPRLEDQ*
>StuSRO4
MSIASVGSCAPMIAGDEVDSISAVFNGNKVEIVIPFERAAGGSGDDGVYETKVRVEVPIPRNWLIPSARSTDHSQLLVQNHRNFKESGMPVRFMVFKDGSWVDFEKKAMDVLVSAFVSGEAMVEMEMEGCKLIFDFYRMIGINLDSGNELPIAWIDVGGKGFYPKVFIEGSENLDKNEVNVDEKFSSENRKIELEIKIIERNSAGDELGKRKRESEEKEVVREVGSSSRNVIEQRVVSAPTELLPPKWPRTRSLGNEEENYRKVRGLLFSVLKADVTVTAVHQCTRTGPVEQARFEVFRNNVQIVKRARGDARVGYAWYGTSLAKMDSIMWRGFQMQRIVPGYHTHGVGIYLSPLCSPQNSEMMCEIDENGEKHIMLCRVILGKLEKVELGSQQLFPSSADFDTGVDDLINPKLHVVWCSNMNTHILPLFIVSYKSGFHMSGRLNGGAHAHSALILLKLQSSLPPPKILEFQSLYSSYQEGKVGKEIFMTQLRSLVGEDLLHSIIQEVHG*
>StuSRO5
MLLSFDSEAESPSPALHNSFRSFKRNGMIELEERNKEHDLIKAGFLSGMGHLGKEVEIVAIHKNSCSTILGQARLESFRIYSEAMRKKCGGNANIKYAWFGSSKDEICNIISHGFSTITEPKSGECFGIGVHLYPANIHGVLSAVEDEDGLRHMLLCRVILGNTEVIEASSKQFQPTCQDFDSGVDNYLAPKTYIIWPSNMNSHILPNFVVSYRCPSCLLGASSKIKKVSPKSNSRIKFHDLLRVLSKYLHPSRMVLISKYYEDFQKNKITKLVLIRKLRQIAGDTSLRAVMKLYPNTTI*
>StuSRO6
MDQLGDDDQVSMTIESREILFSSDSEVESPSPTSNCHFRSLKRNGIIKLEERDQEHDLIKAGFLSGMGQLGNEIEVVAIHKNSRSTILGQARSESFSIYSEAMRKKCGGDANIKYAWIGSSKDEICKIISHGFSTIMEPKSGDCFGNGVHLYPTNIDGVFSAVEDENGLRHMLLCRVILGNTEVIEASSKQFQPTCQDFDSGVDNYFAPKTYIIWPSNMNSHILPIFLVSFKGPLLLGNSSKIKKIPLNPTPRIKFSNLLRVLSNFLHPSRMVLISKIYEDFQVRIFIKKKLKIVTIKFITVKYFNKYLITDYMNSIIYRKTRSQKWYLFRS*
>StuSRO7
MEPKGVGLLDSGRRTVVGAKSKVASQNLAHLFRASSEKISIQSNCDSKLEKRKRIVDCESNCQSHLRKSVHKNYLNFKRSRLPQRVLFYQNGEWTDFPQDIIPIVKEDFQAKKAVIEVKVCDFHIILDTLHMVQIDMINGLQKPIAWIDEVGRCFFPESYLISSEMHGNFETLLKRTEEFMTTEPARITDIKLQLDIDLNGLDNRNLEEDVEESNIGYKRIKVYPPKDSQEFADYKKSDAKMEQVAENKQNQETPSPDLVASLILVNAESVENMFIMGMNVIPNKDEIKITKCSSNYLRTHLELFEKQVEITQKYRGNANVRYAWLAASKDLISTIMKYGLAPGGPKYRPKFGVGVHLSALHCAFKSAINCDADENGVHYMVFARVILGNVEPLHCGSEQWHPSDEKYDSGVDDLENPTHYVVWNMNLNTHIYPVCVVSFKIPPGAEGPHFGNDSRIDVSGVNTCPRGPVEQGSHRYQISLVKLALEEAARIPKSLGVPFSLLIDAISNEVTAEKMNHVTRNLELLEFKKICRDEFEKRLRFIVGDTLLKSTMKSLLCKIQSKPIELVQPKQEPQSAAFKGNTAQFHWLEPQTE*
>StuSRO8
MESNWVEVLDNDRRTADVDSKSKVASQYVARIVGAGTEKLEELSFQPNCSSFYSKLGKRKRTVEGESNCRSHLRKSTLKNYSNFIKSGLPQRVLYHQNGEWNDFPQDIVRIVKEDFRAKKAVIEVNFGGFHVILDILYMVQVNLVTGLEKPIAWIDEAGGCFFPDLCLLSCKMHDNFEIQSQRTEEFSAAEPDRATNIKLHLEIDFNGPNNCKVDEGVEESNVRVKRIKVDPLKDNQQFAVDQKSYVAENQQDQESLSPILEDTLKLVDAESVKTMFVKGMNTICMVDIVKISQCLSKYMRNRLELFEKQVEITQKYRGNSNVRYAWLAASKEVVSTIMNYGLMHGARGQKTNLGVGVHLIAQDCASKSAASCDIDENGIRYMVLCRVILGNEELLHFGSEQSYPSNEKYDSGVDDLESPTYYTVWNMNMNTHIYPEYVVSFRMSSGAEGAPIKEESRLDVSRVTSQGSEEQLDLNKLPTELGNCQFVRNIQQSRGVGVGTNKSPKSPWMPFSMLFGAISAKVSPKDLKLVHAHYDLFRSKKISRNDFIRRLRLIVGDQLLKSTITNLQCKPPSASPCFMNVPSGESNC*
>SlSRO1
MENFVKPQFFSFLREEAAAVVQRYSPHHKFMAQSGFGNQFAESTSSSADDVQDPEVSDSESSVVGSVHEERSSGLMRIDEGDKIYGIISNKFLSGLGCFGLSTEITAIQKETCSSFVKQAKLQSFLIFSKAVEKKCSGNANVKYAWFGGSKDEISNIFSHGFSCRSNNGAYSQAICLSPDDNSHDCLQAAVPDKNGVRHLLLCRVILGKTEVVHPGSGQCHPSSEEYDTGVDNLSSPRKFIVWSTHMNSYVFPEFMVSFRVSSHAKESQRNAVPIQNPKSPWITFPALISALSKFLPPQTVKLITKYHNDHKGRKITRRDLIQQVRKLAGDELLTAIIKSCKNKQSKGSTGNSSSTSSINFEQRDGGCCACHRSC*
>SlSRO2
MTIENHEMLFSSDSEVESPSPRTNYHFRSLKSNEVMKLEEGDQDHDLIKAGFLSGMGQLGNEIEVVAVHKNSCSTILGQARSESFRIYSEAMRKKCSGDANIKYAWFGSSKDEICNIISHGFSTIMEPNYGDCFGNGVHLYPANIDGVFSAVEDENGLRHMLLCRVILGNTEVIEASSKQFQPTCQDFDSGVDNYLAPKTYIIWPSNMNSHILPNFLVSFKGPLSLGTSLKIKIPLKPTPRIKFSNLLRVLSNFLHPSRMVLITKKYEDFQKNKISKMIFVQKLRQIAGDTSLLKSCHDIVSKH*
>SlSRO3
MTIDDEKMLLSFDSQVESPSSTYHDSLRSFKKNGMIELEERNKEHDLIKAGFLSGMGQLGKEVEVVAIHKNSCSTILGQARLESFRIYSEAMRKKCGGNANIKYAWFGSSKDEICNIISHGFSTITEPKSGECFGMGVHLYPANIHGVLSALEDENGLRHMLLCRVILGNTEIIEASSKQFQPTCQDFDSGVDNYLAPKTYIIWPSYMNSHILPNFLVLLRKSRRFLQNRILV*
>SlSRO4
MEPKGVGFLDSGRRTVVGEKSKVVTQNLAHLLRASSEKISIQSNCDRKLEKRKRIVHCESNSQSHLRISEHKNYLNFKRSRLPLRVLFYQNGEWTDFPQDIIPIVKEDFRAKKTVIEVKVCDFHIILDILHMVQIDVINGLQKPIAWIDEVGRCFFPESYLISSEMLGNFETLSKRTEEFMTTEPDRITDMKLQLDTDLNGLDNRNLEEDVEESNIGYKRNKVCPLKDSQEVADYKKSDAKIAQVAENKQNQETPSPDLEASLKFVNAESVKNMFIMGMNVNPNKCEIKINKCSSNYLTTRLELFEKQVEITQKYRGNSNVRYAWLAASKDLISTIMKYGLAPGGSKYRPKFGVGVHLSALHCASKSAINCDADENGVHYMVFARVILGNMEPLHCGSEQWHPSDEKYDSGVDDLENPTHYVIWNMNLNTHIYPVCVVSFRIPPGAEGPRVGNDSRIDVSGVNTCPRGPVEQGSHRFQVSLVKLALEEAARIPKSSGVPFSLLIDAISNVVNAEKMNHVTRSYELLGFKKICRDEFEKRLVAIVGLTLLKSTTKSLLCKIQSKPIEMVQPKQEPQSADFKGNTALFHWIEPQTE*
>SlSRO5
METKFEKVLDRSRNIVVDLKRKREARCETHLSGATHVILPVRPLLNSSIRPLGKRTKLNGSRSRCGGYKFHQKESLLRYYLNFRRSGLPQRLMYYQNSQWTDFPENIVSMAKQDLRTKRSAREVVFNGNNYVLDFFHMMLLDLKSGMQQPIAWIDEAGKCFFPEVFAYCDELHEPCHCEDNDCVDVDSETEGSNDLELRLEIEVNGADISSSEESSGESNANFEQVNFCHEPAAKNRIAEVGDDHVRISDTKAKDDSVENYQMVENAVGRYDSKWKHMDPKAVSEMFLKGISSSASANIIDLQRISSSFMEVRKELFQKQVEILRKHRGDATVSYAWLPSSKGMITSIMKYGLANYYPSRTNSSYGIGVHLFPANCSEISAKCSDVDENGVQYMVLCRVIMGNMEVVCPGSKQFHPSSEDFDNGVDSVENPKCYVVWTMNTSTHIFPEYVVSFKFSSDSEGYLVGNRSPNVSAVTSCQGPADKVPADTLPAVLGSDCYQNSLGLASKKASRTPKSPWMPFPMLFAAISRKVRQEDMNLVCSNYELFKGKKINRDEFVRKLRLIVGDTLLRSTITSLQCQVPPKSMEMVSVKQEQESICLE*
>SlSRO6
MESNWVEVLDNDRRTADVDSKSKVASQYVARIVGAGTEKLEELSFQPNCSSFYSTLGKRKRTVEGETNCRSHLRKSTVKNYSNFIKSGLPQRVLYHQNGEWNDFPQDIVRIVKEDFRAKKAVIEVNFGGFHVILDILYMVQVNLVTGLEKPIAWIDEAGGCFFPDLCLVSCKAHDNIEIQSQRTEGFSAAEPDRATNIKLHLEIDINGPNNCKLDEGMEESNVRVKRIKVDPLKDNQQFAVDQKSYPKMEVVAENQQDQESLSPILEDTLKLVDAESVKTMFVKGMNTIYMVDIVKISQCSSKYMRNRLELFEKQAEITQKYRGKSNVRHAWLAASKEVVSTIMNYGLMHGACGQKTKLGVGVHLIAQDCASKSAASCDIDENGIRYMVLCRVILGNEELLHFGSHQSYPSNERYDSGVDDLESPTHYTVWNMNMNTHIYPEYVVSFRMSSGAEGAPIKEESRLDVSRVTSQGSEERLDLNKLPTELGNCQQYQFVRNIQQSHGVGVGTNKSPKSPWMPFSMLFGAISAKVSPKDLKLVHAHYDLFRSKKISRNDFIRRLRLIVGDQLLKSTITNLQCKPPSASPCFLNVPSGESNC*
>Ah005988
MERFVQATSGFGPVNTTAINSEQNPKNDSKEWNCYRDCVSKESIIHNFNNFKKSQAPERLMEWSDEKWVELPSHVVSSARSAFSKGIPIIEVEVDGDMCMFDFYRMLKIEIGSSGLQRSIAWIDLKGSCFFPKFFVDESLVDNYNNYSDDDEELVGEKDECSNNGINPKIEIEINIDNINNVDNKIMNNNDKKRKREGKVVVNDVEDTADSRNSGTGSERVNKKPNLHIEDEKPIEKFEWPSVRLINEQEKAFSDVKKLFLSGMKMVDSGVEVTAIHKLTYTGPLEKARAMVFHKTMQITQAARGGQSNTVFAWHGTSRKGVSDILAHGFGVPSKVSDLQAHGVGVYLSPGRLPHLSDLLAQADDNGEKHVLLCRVVLGNLEKIDAGSQQFCPSSTAFDNGVDDTVNPKWFVVWTTNMNTHILPECVVSYKCSNVLQGTKEGDEEVMKWAPEGPSKLFFSQLGIALPASKLEELKALCRAFKAGELAKDLFVQRLKSVVGNEMLYSAMARLQGSN*
>Ah014476
METIQFFTGDSFSPAKYDESYASDCESSVTGRSTSSSTSPHRRRRGMLDESIAVELSNEDRGYEIIHQRFSSAMGNYTKVVSIHKRNWSSDFVAQARAHSFQLHARALSSKIHNNGGNSSFKYAWYGSSFERIQQILSRGFSFHDLQDNPNNAAICLSPDHSPALSVENCIPDEDGVKHLLLCRVLLGRSELIHPKSTQNEPSCDEFDSGMDDFENPKKYIFWSHNMNSLILPEYVLSFTTLPPSPLEGFSKMQNGMKMPASPWISFPALISVLGRFLPSDAITLISKYHQEYKGRKISRAELIKIVRQIAGDRLLVAVIKSCKGAKGLKMPFGMLCNRNANKK*
>Ah015548
MKNENGDHQFEQVFDGDTCPKFDDVLVKVDEDDAIFDIIGHKFMSNMKNNSKSIIEAIYKVDVCKSPRLEAKQEWFNIFSGVTSCMEYAWYCNSKQVIQRILCSGFTCFELDHHHGISLTPCNSLAQSVHNCVADEEGLKHVVLCRVLVESMKEIDHDANSQSGTYYYVWSTNMNTHILPQYVISFKTLSRIH
>Ac3G122600
MEKNGLKCTLSTSDRSIGSVASRRSRFIPSNSLRKNRLYKQKVNTSYANLGLVNKHDEDMQLSDCESSNSSGNSKKKIGIFDDNGLVKLGGEENGHKIIEKAFVSAMGSLGKHISVVSIHKNSFSGLSGQARIQSFRIFSEMTTKKCQSNSGNVKFAWYGTTKDGVNRIINHGFSHSGKAENNGLHGHGIYLSPHYSPLESALSATKDEEGLKHILLCRVIMGNMEEIRPGSDQSHPSSKDFDSGVDNLLSPKKYIVWTTNMNTHILPEYVVSFKAPCGLGVLSPQEPMVRPKSPWMAFPTLISVLSKFLPLHTIKLIQKYHFEYQEKKLSRQHLILNVRRIVGDKLLISVIKSFREKQVKATTDSLPNSNGEVCGEYNGLPGNV*
>Cs098420
MENNQDQCQLQFQPFGNGHRFENGVEVFVGSSKNTGNDDFSDRFSDAGDSSTGHDHDSVVSDSESGISGPSMEQLEWRNEGLVKLVEEDKIYDLIKRRFVSGLGLLGPQTTVSAVYKNSHSTHIGQARLHTFQIYSKAVEKKNGGNANVKYAWLGASKDQINSILGYGFSHCNKPESSQCLGSGIYLSPDNHPLESLEDAVVDADGLRHLLLCRVVLGKSELIHPGSRQNHPSCEAFDSGADNLFAPKKYIVWSTHMNTHILPEYLISFRTPPRLKGTLKARQPFRMPTSPWMPFPSLISVLSKYLPAPEIAMITKYHKDHRDHKISRHELIKRVRLIAGDKLLIHVIKSFRTQESNVDVGFEGKGSRSGARNGQKAAGNVESPILLE*
>Rc29631.t000034
MPSNQFPATPQRTDHVEDRESVIIDGDNDDVLVYDEVSSGSVNGFSDFIHNGMVKVQEGSHDYKTIKEVFVGGMGTHANHTNIVAIHKNVVSDPARKARWLSFQIFTRAVGEKSGNNGNVQFAWYGSSREELCQIISRGFNRCNEASTDQLHGIGIHLSPAGFPIDCIGSSVVDANGLGHMLLCRVILGKMEEIPADSKQFQPNSTEFDSGVDNLHKPRRYIIWNAFMNSHIFPTYIISFKAPSFNGIKRNQLRKLRPTSPWLSFPVLLHLLSKCLEPSKMALISKHYDDFKKNKISRLLLIQRVRQISGDRLLVQIIGRHRNRAIK
>Rc30147.t000218
MNYSSSIRVADTNGFFVDSPSTKLSKHTLDISNEQTQSENSDLETVNDQESVISDSESVNSSQFPEFDDGLVRLSEGDRVNDLIKRRFISGLGLLGKQATVVAIHRNKYSGIVGQARMQSFQIFTKAMEDKCGGNANVKYAWFGASSRDDICNIMTHGFGRQINDNNGLYGCGIYLSPDDSPLESVKNLRVDKDGLRHLLLCRVILGRSEEVHPGSEQCHPSSEKFDSGIDTFLSPKKYIVWSTYMNTHIFPEFVISFKAPCCLKESPGVPTSPWMPFPALISALSEFLPPATIGLLDKHHKDHREKKISRQELIQRVRQIAGDRLLIAVIKSFRTKVKSEYQAALSKTMAGMGAGTILNLMSGRAAWIDSDCE
>Me07G076100
MECHTDDVGSESQPDSGGSLGRAASFGLNNTRTPKFPWTPLPMLFSAISSKVPHIEMERSTTPYELFQGNKKDQSSYVPPPYIPLGQSDLEAEVVPQNEGRLSSNQTSGGLAQWSSGICACCDDMQSCCVGLFCPCYLFGKNAEFLGSGTLIGSCMTHFILWAIVNTICCCMTDGILLGLPGCFVAYYACGYRRALREKYNLQEAPCGDFTTHFFCHLCANCQEYREIRERTCISNSVDVNMPVVTAPPVQTMESNNISE*
>Me12G028100
MLTNQYFQTTNLQSEELEVEDRESVVVDNDDDLDADAENGEAHSGDNNESFADFTRNGMFKIGEGSREHDLIKKTLLEGMGRHANFTRIVAIHKNSVSGSAGKARWLAFRIFSQAVAERRGGNSNLRFAWYGASRAEICQVISHGFSHSGETANAQSHGIGISLSPAKFSIDSVESSAADENGLTHILLCRVILGKMEMIPAGSRQFQPSSTEFDSGVDNIVEPRRFTVWNAFMNSHIFPNYIISIQAPSVADMKTNQVRPLRPTSPWMSFPVLLSILSKFLDSS*
>Me13G029600
MLTNPYFHPSSLILQREQVQVDIEDRGSVIIDNDEDKILDAGAENDEADSGYYNNNDSFEDFTRNGMVKIGEGSPEHDLIKKTLLEGIGTHAKDTKIVAIHKNTVSGLAGKARWLTFRIFAQAVAARRAGNANLRFAWFGASKEKICQVISHGFSQCGETANGQSHGVGVSLSPAKFSIDGVASSVADENGLRHILLCRVVLGKMETIPAGSKQFQPSSTDFDSGVDNIAEPRRFTVWSAFMNSHIFPNYIISIKTPSFNGLNRNQARPLRPNSPWMSFPALLSILSKFLDPSQMTLIFKSHDDFKKNKITRLQLIRRVRKITGDKLLVDIIKSCKGKLVVRASSRGIKI*
>Me14G065700
MERSSIQLGNTNGIAHTLSMELPSAKLPKHSLDNADEQTDSLSSGVESVHDQELILSDSESGSSGANSGQFPGFCDELVRLFEGDRIHDIIKQKFLSALGSLGNETTVVTVHKNRYSSIIEQARMQSFLIFTKATEKCRGSANVKYAWFGATVDETCNIMKNGFGRQINDNNGLYGCGIYLSPDDSPLETVKNLRVDEDGLRRLLLCRVILGATEVVAPGSEQCHPSSEEFDSGIDNLSSPKKYIVWSNRMNTHILPEYVVSFKAPCCLKGFFRNRESGRVPTSPWMPFPDLITALSKFLPPTTVGVVANYHKDHREKKISRQELIQRVRLIVGDKLLIAVIKSFRSKGGIGGERPSNWKQRKVRIAGEMI*
>Me18G053100
MALEGRNTVESIRVNCPSKSTSASSSSSSPPRPQNCFGVPSMDCRSSEFMLQNNCNFKRSAAPVRFMYFNPDGSWVDFPSEVLGSLKSAFVEGKPMVDLLISGSRYLFDFLRMLQTDFESGFQRSIAWIDEKGKCFFPKTFVGEDFDGRLEKSENPKIEIEIRIDNNPIKRKRDGLVKEEPEVSSSMQQQQEDASKRQRLHLPDAETSRWPNARSLTEGEKAYSTVRDHFLPGIRKVDHGATITAIYQFTRNGHLEKARYEVFQKQIEITKAARGVSNTVYAWHGASAKGVESILAHGFAVPGKVSGPECYGVGVYLSPLGLPYMSAKLSEMDGNGEKHLILCRVILGNVEKVEVGSQQYYPSKLEFDTGADDLNNPKWYIVWSSNMNRHIIPEFVVSYKSSRQVQGQVKGPTCVKYSLENLFWKMRNLLPRTKIREVVTLYDTYRGGKLARDVFIKQLRLIAGDEVLLSTIREINTE*
>Fv00634
MAQLNDHQPSIIFDDDEKTHNSGSDRSESDSVFSDPFEVFTRIGLLKAQENDPRYVNIKKQLAAAMQSAGVNANVVAIHRNTFSGSTRHATLQAHRIIEKAVAEKCGGNANVGWGWYGGSRDLICRTVLHGFFCSRSDQPGPYGIGVHLFSNNHSFDCARSSDADENGLRHILVCRVILGKREMVPFGSKQFSPSSMEFDSGVDSLVNPKRFIIWSSDMNSHILPLFVVSFRAPANLRGKKLNIPRSIQPSAAAAAVRQPARRSATLKVTDIMNALAEVLPAPSMVLLKKSATDFRAKRITSAQLIRRMGTLAGKELLASVVKSCKRSESNPIHQRDDTNNGS*
>Fv16492
MEQIQIATDDIHKEEEEVSPMVEDHDSGSDRSESDHNDQNSDESDCESEAADSNPGDDNADDQFRVFTRNGFMSRVDGSSAQYETILKSFGVGMGSAAGVTEVVAVHKFLVSAMAGGPRVRIFRGFANAVGTKCGGNPNIRYAWYGGSRDEIARIVAHGFGSLNGDECGRIQLNAVKFALDGAKALEVGDDGLRHMLLCLVVLGKMEELPSCSAQVKASSDEFDTGVDCVVNPRRYFVWSNCMNYACPAFVVSFKGPASLEGYATTASTTTTQRGRVASASAMGNALNKRSARGGYISLGALVAALTRFLSPREMKIMVRLLEDFRAKKFDVEELKRKAKLIAGDKLFSAMKLAAVKGSGTVGGLQLVNGSVRDIYLPGLITVLAEFLPATKIEMLSKSLGDFKDKKINRSQLANSVRAIVGNDNMLVAAINSYRIKKQRLQDKQSVV*
>Fv24115
MSLRTKCLFDSIIARIHEDKKQDETKCRPREKENMYQIIRGKHFLFFLLSLSLTATSCGASSSSSSSQLSSFGKKHFVLIHGACQGAWTWYKVATLLKASGHNVTALDLGASGINPIQAQQLPSLSDYVEPLTKLMVFLPPKERVILVAHSMGGAVISIFMERFPEKIAAAVYVSGFMSGPALNYSTVFIEINKRLDYMDSQYRYDAGPKNPATSFLTGPRLLASKFYQLSPPEDLTLSLSVMRFSPLYNYDVIKLTKERYGSVPRVFIIADRDHAIVLEVQNFMIKKNPPNEVKVISGSDHMIIRRDGIADPIYLQSSAAMEMSLGCHDSIIKVENGNRYKNVKKKIEKGDILSFFGLEYDCHILTQIDTEDYHQEEEVSIVVDQNSGSDRTESKQNDEDSEYCADSNTTDDQFGVFTRNGMILRVNGSSDEYETILKSFGVGMGSAAGVTEVVAVHKNLVSGLIRRARFETFRVFSQAVGKKCGGNPNIRFAWYSGSRDEVADIMVHGFSNVNADEVGDDGLRHMLLCRVILGKMEEVPSGSGQVVPGSNEFDSGADNVVNPRRYFVWSPCMNSHICPAYVVSFKGPASLEGYVTSTTTTTQTGSIASAVTQGNARYKRSALGNVTLVALLAALTRFLTPREMKIVVTLLQDFRAKKFDADELKRKARLIAGDKLISAMKLAAVKGSSTLGGLQLENGSVRDIYLPGLITVLAEFLPAQKIEMLSKSLGDFKAKKINRPQLATSVRDIVGNDNVLVAAINSYRISKHRPQDKQSIV*
>Fv24121
MIDIIVDPVDSPDIVDDFELGQDEAVDIKDNHLNNQKLRRRCFGAQIRCNSAIQRRVLNNVITFPPDGVFFVRSSIEVASPQRVNFQEDMNSANLLGMQEQELDMLACCLTAADNKPVLLDLGFALHRCLLKIYMEHIQIATDDYHQEEEVSFVVDQNSGSDRTESKQSDEDSEYCADSNTTDDQFEVFTRNGMMLRVNGLSDEYETILKSFGVGMGSAAGVTEVVAVHKNLVSGLTRRARFETFRVFSQAVGKKCGGNPNIRYAWYSGSRDEIADIMVHGFSNVNADEVGDDGLRHMLLCRVILGKMEEVPSGSGQVVPGSNEFDSGVDSVVNPRRYFVWSPCMNSHICPAYVVSFKGPASLEGYVTSTTTTQTGSITQGNARYKRSALGHVTLAALLAALTRFLTPREMKIVVRLLQDFRAKKFDADELKRQARLIAGDKLISAMKLAAVMGSSTLGGLQLENGSVRDVYLPGLITVLAEFLPAKKIEMLSKSLGDFKAKKINRPQLATSVKDIVDNDNVLVAAINSYRISKHRPQDKQSVV*
>Fv26921
MTTGLIQPDDNGEKHVLLCRVILGNVEKVEAGSQQCYPSSMEFDTGVDDTRTPTRFFLSSVFIYGKWVFIGSLPKKYHLAELISRVRNSLPPCKVQQLSNLVNGLKAGKLARNDFCRQFRLVVGEQLLRSAIPEMCGSEQGST*
>Fv27267
MDQIQIDADSHNNLPPMTLDHPESQDSEEIKIDQDSVSDCESESVPENLLGAFTENEMMKRVVGIERDAIVKSFVAGMGEAGKETRVVALHRNLSSGLTRKARLDAFRVFTEAVARKCGGNPNIRYGCYGGTKDEIAEILVHGFSARNEAVRGRVHLVPVKFAVDAAAASGVDEDGMRHVLICRVIMGKSELMPVGFNRNGPFSSEFDSGVDSMLDPRKYIVWSASMNSHICPVYVVSFKAPGCLNKYAAPPQKAVSFVDLLPVLARSLEPEKMAVLYKLRDDYWAKKISLADLHRKVKREVDNKVMDSAMKLVKSRQGGADPSPAPGTVNFSGFMKVLSRFLPASKMDVLAKLLHDYREKRISLAELNREVRLVVDNKVMAAAIKLTKPNRCALLEAALERLLPPSQWKILAGLIKDFNAKKISRSEFGQKFKLIVDNKMLDSAIKLATQSSQQRSITASDVRLKVPNSSIYFTDLMPFLERSLSPQKMALLTKSLEDFKAEKISRAQVIQRARLIVGSELLASALKSYRSRQ*
>Fv32186
MEYSGVHPPLSSVFSDFTSPPPQDSDCELSGHVSDSGTTETSSGSSEYQESSVSDCESSVTSGRGGGDVSPALEAGLVKLGEGDRFYDLIKKRFLASLGGLLGPQVTVSAINRNSHSGFTGQARLNAFRVYLKAVEDKCGGDANVKYGWYASSSKEEISKIVSHGFGQCEKINGVYGRGVYLAPDDSPLECLESLSADEDGMRHLLLCRVILGKPEVVLPGNAEQYHPSSSEFDSGVDRLSAPKKYIVWSTHMNTHILPEYVISFRAPTCLKEFLKTQEPIRKPTSPWMPIPTLIGVLSKVLPQPSIALIIKYHKAHRENKISRSELIQRIRQIAGDKLLATIIKSFRTKQLKHLHGASQDGGRKAMEYKSSAGGVDGPMLFGDLMTSIEDLKFHILQVQQLSTSGSPGTESKAAIGATHVLHCSSMVMLQLTVAAWLLLQNGEHGDDWSNSNLCTRLLKTEAGTLWSKKVVQVV*
>Prupe1G252800
MSANQSDFEDQVSMTVDDDEISGYESDCGDSNSAVSDRFDVFTRNGMIRLEEENSAHDIIKTCFLSGMGFAGGDTNLVAIHKNVSSDVTRQARFESFKIFSKAVAQKCGGNANVKYAWYGGSKDELCEILVHGFSRCREPAPNEQSYGVGVHLISPVFAYDGALSSAVDERGLRHMLLCRVILGKMETVAPGSKQYHPSSKEMDTGVDNLQFPRRYVVWSAYMNSHIFPVYVVSFKAPSPNVVSGIQPSIQPRQANTSKPTSPWVTFPALMFTLAKFLPPPKMLLIVKSHNEFRAKRISRPQLIRKVRQIVGDNLLIQVIKAFRSKSLHPASAKRTV*
>Prupe5G173700
MACSGVQGRLSSVFTDGSNPHGFTAFSSENSSEDELTDQLTDSGTSDTASETSVQDQDSFISDCESVVDSGSSSAQSRMFNDGLVALFDGDRVHDLIKQRFVSSLGLLGPHANVVAIHRNSYSSLVGQARLRSFQIYLKAVEEKCGGNPNVKYAWYAPSSKDEISKIICHGFGHHEKPQKDGLYGSGVYLAPDDSPMTCVEGSNVDEDGLRHLLLCRVILGRPEVVHPGSEQYHPSSEEFDSGVDNPIAPKKYIVWSTYMNTHILPEYVISFRAPTCLKGFLKTQESIKKPTSPWMPFPALIGVLSKFLPPPTFALISKHYKDHRENKISRHELIQRVRQIAGDKLLASIIKSFRAKQIKGLQRVAQNGDRNGKEFKNNTGGVDEQPIPLLG*
>MDP0000250866
MSTDQFEFEDQISMTIDNDEEILDAGSDGGDSNDSVSGRFGVFTRSGMVRVDDESFEHEIIRKSFVLGMDLAGRDTNIVAVHKNLSSDPTRRARFESFKIFTQAVARKCGGNANVKYGWYGGSKEELCDVLVHGFSRCREPAPNEVSYGVGVHMIPAKFTCDGNLISLKSKCFIFIEELMGCIERLGRALSSVVDESGLKHILLCRVILGKAEMVAPGSKQSQPSSQEVDTGVDNLVNPRRYVVWSAIMNSHVYPCYLISFKAPSTLPNVVSGVPTMQRSALRPPPTSPWMSFPALLSILSKFLPPTKMQLLVVCHNKFRANKITRPQLIQRVRQIAGDRLLIGVIKSVKRQTDAGANA
>MDP0000269558
MGEDRVDGEGGDLDSKGGFGGGHVDEDASGAESRECAGGGVXEDGADVGFGLWVFWGAVEDGEGVGLEGFLGLGKAEMVAPGSKQLQPSCKEVDTRVDNLVNPRRYVVWSAVMNSHIYPCSVVSFKAPNTLPNVVSGVPTAQQSALRQPPTSPWMSFPALMSILSKFLPPQKMQLLVACHNEFRVNKVTRPQLIQRVRQIAGDRLLIGVIKSVKRQIVSEANVVAVSVEYRLAPEHPVPAAYDDSWAALKWVASHFDGTRKGGEEEDEDWITSYADSQRMFFAGDSAGANIAHXMGLKVGSDGLVGVKXIGVVLVHPYFWGSESIGVELNAPAAMREFMAAMWRFVNPLSSGSDDPLMNPEKDPKLGKLGCGKVVVFVAEKDVLKERGWYYGEVLRKSGWNGVVEVMEAKGEXHCFHLDDLTCENAVAMQKKIVSFLNQV
>MDP0000301743
MASSAAPTPKKIVQSVTVRVPQGMLSPSSSSASSKNFCNRPSNRMHYPSNFKRSAAPARVMFFQNDSWNDLPTPIVEFLRSGFAERKAVVSVEIEGSTVLFDFVRMLQIDLGAGSQRSIAWIDVNARPFFPRAFVSEDLVDGSDSPKVQINKRINVSGRVLGKRQTEERPMDEDEVTSSIRPRSSEWPNVRLVGEAERVCTVCSNLFLAGMKKVDLAAAVTAVHQCVRDGPLDKARLEVFQKQIEITTAARGSANVIYAWCGVSGNDVKGILTXGFGAPSKVSGPQSHGVGLHLSHLSVPFLSAGQSEXDDNGEKYAILCRVILGNVEKIEAGSKQCYPSGVEFDNGADDPKNPKWYVIWSTNMNRHVLPECVVSYKSNYVPAQSVRRAYPVDMLISKIKSYLPPSKVQELSSLVCELKGGKLARDDFVKQCRSVTGEQLMASALNDLRLQKQGS
>MDP0000303455
MASSAAPTPKKIVQSVTVRVPQGMLSPSSSSASSKNFCNRPSNRMHYPSNFKRSAAPARVMFFQNDSWNDLPTPIVEFLRSGFAERKAVVSVEIEGSTVLFDFVRMLQIDLGAGSQXSIAWIDVNARPFFPRAFVSEDLVDGSDSPKVQINKRINVSGRVLGKRQTEERPMDEDEVTSSIRPRSSEWPNVRLVGEAERVCTVCSNLFLAGMKKVDLAAAVTAVHQCVRXGPLDKARLEVFQKQIEITTAARGSANVIYAWCGVSGNDVKGILTXGFGAPSKVSGPQSHGVGLHLSHLSVPFLSAGQSEXDDNGEKYAILCRVILGNVEKIEAGSKQCYPSGVEFDNGADDPKNPKWYVIWSTNMNRHVLPECVVSYKSNYVPAQSVRRAYPVDMLISKIKSYLPPSKVQELSSLVCELKGGKLARDDFVKQCRSVTGEQLMASALNDLRLQKQGS
>MDP0000558221
MASSAAPTPKKIVQSVTVRVPQGMLSPSSSSASSKNFCNRPSNRMHYPSNFKRSAAPARVMFFQNDSWNDLPTPIVEFLRSGFAERKAVVSVEIEGSTVLFDFVRMLQIDLGAGSQRSIAWIDVNARPFFPRAFVSEDLVDGSDSPKVQINKRINVSGRVLGKRQTEERPMDEDEVTSSIRPRSSEWPNVRLVGEAERVCTVCSNLFLAGMKKVDLAAAVTAVHQCVRXGPLDKARLEVFQKQIEITTAARGSANVIYAWCGVSGNDVKGILTXGFGAPSKVSGPQSHGVGLHLSHLSVPFLSAGQSEXDDNGEKYAILCRVILGNVEKIEAGSKQCYPSGVEFDNGADDPKNPKWYVIWSTNMNRHVLPECVVSYKSNYVPAQSVRRAYPVDMLISKIKSYLPPSKVQELSSLVCELKGGKLARDDFVKQCRSVTGEQLMASALNDLRLQKQGS*
>MDP0000648216
MSTDQFEFEDQISMTIDNDEEILDSGSDCGDSNAAVSDRFGVFTRSGMIRVDDESLEHEIIKKSFVSGMGLAGRDTNIVAVHKNLSSDPTRKARFESFKIFSQAVASKCGGNANVKYAWYGGSKQELCDVLVHGFNRCREPVPNEVSYGVGVHMIPAKFTCDGALSSAVDESGLKHILLCRVILGKAEMVAPGSKQSQPSCKEVDTGVDNLVNPRRYVVWSAIMNSHIYPCYVVSFKAPNTLPNVVSGVPTAQQSALRQPPTSPWMSFPALMSILSKFLPPQKMQLLVACHNEFRANKVTRPQLIQRVRQIAGDRLLIGVIKSVKRQIGARANA*
>MDP0000697620
MEYRNDYPNLSSGNSSEDERSDQFSDSGNSSEDDSASETVHSSISDSESVADSGSSSSGNQSRPFGDGLVPLFDGDRVHDLIKQRFLSSLGLLGAQASVVAVHRNSYSSLVGQARLRSFQIYLKAVEEKCGGNPNVKYAWFAPSSKDEISKIICHGFGNFEQPQTNGAFGNGVYLAPDDSPLQLVESLNVDEDGLRHLLLCRVILGRPEVVCPGSKQHHPSSEQFDSGIDSIFAPKKYIVWSTHMNTHILPEYVISFRAPNCLKELLKVQEPVKKPTSPWMPFPALIGVLSKFLPPPSIALISKHYKDHRENVITRQQLIQKVRQIAGDKLLASIIKSFRAKQIKTMQTKAMPPAEAGVRWTVKAGYHHKKLRELKKLPERSTRLIIMQAAATGPLVSLSPSFSAYSSSDRLAQIAARVFSHQDRQLTQEPDWESIYDHQEEEKLHHRRQPKNDDVQKEEEEEEFEFAFISSGGESHTLPISADEIFSNGQIKPTVYPLFNQDLLLAHNDVVSSINANVDADDAVKKPKPRRLPLRMLMLEEERETESCSSSEADDLENLPPGTYCEWAPPKSSPGQRRCNKSSSAGSSSKRWKFWNLLHRSSSDGIVFLAPSSTKRANNNKGDDVTRKRVDNGGGGGGVSENRERFVVRSKAEEAGDKRRSFLPYRQDFWRIHSGVNGVARPLGSHGNNLRDPLELLVRPLGAAGETLGCTPSVRXKV*
>Cpcontig 2055
MGMDPLAKDMKIVAVHKKLISTLTGKARLASFRIFSAAVTNKNGSNANMRYAWYTGSRENISEVLSHGFSGLIKPLNDAQSYGVGIHSVLAKFALDDFIT*
>Cpcontig 76
MGCHEQTFRFMGGLDDTNNFARHASDQQSEQTGSSDSILDAARDQESLASDCESGVSGPSCDDSPTLSNGLIRLLEGDRIHDLIKRRFLLCLGLLGSQTKVLSIHRNGFSTLTGKARLQTFQIFSMATQRKHGGDANVKYAWYGTDRDEICSIIEHGFGLPAQLKNNGLYGRGIYFSPDDSPMDCLRNSIVDEHGVHHLLLCRVVLGKPEVVRPGSDQSHPSSEDFDSGVDNFSSPKKYIIWSTHMNTHILPEFIISFKAPPRLTGFIRIPDSSKKPTSPWMPFPALISALSKYLPQSSMRLISKYHRDHQEKKISRQEMIQRVRKIAGDKLLIAVIKSFRNKKWDFFLLLLCRINPSSNSDQMMAEDGSKNRSNQKAGGGDDLVWLD*
>Tc1EG010372
MSQIPGEDQVSMTMNNDEIADAMFESNLVDSCTDTFEFFTKIGLTKLQEPSLEHTIIKASFFTSIRDQSELAKKINIVAIHKNSHSSRSREARADSFQVFAKAVADKCGGNANLKYGWYGASRNEICEIVMHGFSWCNKAAGNRYSISLSPAKFAFDSVLSSEADENGLRHVLLCRVILGKQEVLTANSNQFHPTSPEFDSGVDDLSAPRKYIVWSVYMNTHILPSYVISIKAPYLIEGSKGLLEANIIKPDSKWVSFPTLISMLSRFLEPSQIASLNKNYSDFQERKITRKQLIDRMKEIAGHQALAAIVNLFAKKEDEGSSSSSSSKDEAGAAKGR*
>Tc1EG012073
MAFNQNEYNDNNDNFLSFETRDSEKTHTASSNSTTLDTVNDQESVLTDCESGVSGPSFDQSPLFNNGLVRLFPGDKAHDVIMKRFLSNLGALAAHTKDLTIHKNSFLGVTWQARLQSFQIFIKAMEKKCGGDANIKYAWCSASRDEICKIVEHGFGHFGLPENSGLYGCGLYLSPDDSPMESVKNAMVDKNGMRHLMLCRVILGKAEAVQPGSKQCHPSSDEFDSGVDNLSSPKKYILWSTHMNTHILPEFILSFRAPSSLKGFLGMQDRLKIPTSPWISFPALISALSEFLPPPSINLISKYHKDLRDKKISRHELIQFVRQIAGDKLLVAVIKSSRTKKVISLQGNLFMFCFCSSLLHLAAFNEQLSMDPGAGFDILRRLAI*
>Gr008G158900
MNQIGAENQTSITIDDAMSESNELDSCYNCFQHFVTNGFSKIDESSFEGDIIKTSFFSSLSRNPQISYRTKIVAIHKNSNTSQCWKIRAHSFGVYAKAVADTRGGDANIKYAWYGASKNEICETVMYGFSWRKHSISVSPAKHGLDSVLCSGVDGSGVRHLLLCRVILGKQEVVREDSSDQFHPSSMDFDSAVDDISSPTRYIIWNTHLNYNILPCYILSFEAPPYLSGLTEPKTIKPKTWITFGTLISILSPFLDHSQRASLEEQYTNYLEKKITRPQMIQRVRAIAGNQLLSAVVKLYTNKLAAATGVMQQAARLMMQPDCWEQFIVR*
>Gr008G295300
MAYIGNQYNHLEKDLYKAPTVFSSGSTSLDTANDKESVVSDCESGVSGPCFDQPSLCNNGLIQLCSGDKAHDLITRRFLSNLGSMAVHIKDLTIQKNCFAGVTWQARLQSFQIFNKAMEKKCGGGGDANVKYAWCAATRDEVCKIVEHGFGHCGLPKNSGLYGHGIYLSPDDSPMESVKNAVADKNGVRYLMLCRVILGKAELVQPGSKQCHPSSDEFDSGVDDLSSPKKYVVWSTHLNTHILPEFIVSFRATSSLKGFRGMQDRLKMPTSPWISFPALISALSKYLPPTAMNLISKYYRDHKDKKISRHELIQLVRQFAGDKLLIAVIKSSRTKQYRHK*
>Cs1.1g018800m
MANTNEITHGFSILASNNLTKHTLVSPSKQTISFNSDVDTTHYDEDESSSTVSDCESSVSGPVVHPPTPFSNGLISLQEGDKVYDLISGRLISGLGVLGAQAKIVSIHRNSFSGVMGQAKIQSFQIFAKAVAQKCGGDANVKYAWYAGTKDEICKIIEHGFGYCGKPSNNGMYGCGVYLSPDDSPLECVKNSAIDREGMRYLLLCRVILGKQEVVHPGSDQYHPSTGEFESGVDNLQVPKKYILWSTNMNTHILPEYIISLKAPSSMKGFGRVQDSLRVPTSPWMPFPILISALSKFLPPPTVALMSKYYRDHKGKKVSRHELIQRVRQIAGDQLLIAVIKSYRAKVHIA*
>Cs1.1g022829m
MVKIEEGDMNHYLVKKCFLSGMGPLAADTRILALHKNSCSSLIARARLDSFKIFANAVAKKCGGNANIRPAWFGASRDEINEIVCHGFSQCGGDGARKLGPMHGFGVQLLPINSSINGVLSSESDEKGLRHILLCRVILGKMEVIPRGSKQFHPTSLEFDSGVDNLCKPSRYTVWSCYMNSHIFVDYIVSFRVVCFSASAIKTTSPWKGIQTLMAIFSRFLHPSKMALLAKYYNDLQNQKITSQQFVMNLKQVTGDKLLFTVTKFYMNELRSARNAGGSRGVNCQIERERI*
>BraB03822
MDYSEQEEISTISESGSSNSYDQQRPSFADEHGLMELLEGDRAYDLIYRNCKSALGDQCELLSILRNGFGNVGSRAKLKAFQVFQEAVEMKHAGEEGGGKARVKYGWCAVKKTELKSVLEYGFSQPRNDGCYGRGLYLSPDNALLECLKDSAAESEDGMRFLLLSRIILGKSEIVPLGSTQSCPSSPEFDSGVDDLASPSKYIVWSTHMNTHVLPEFLVCIKAPFNFNRSVKRLRSPWMAFPVLIKALSKFLPPTQILIIQKHYKDQQSRRISRSELIQRVRHITGDKLLVHIIKAFGHKVQH*
>BraF02163
MDYARTEFQASLDSDQEGSTISESGSCDSYEQPRPSFADEHGLMELLEGDKAYDLIYRNCKSGLGDQCQLLSILRNGFRTLGARAKLKTFQVFQEAVEMKHVGEGGGGSRVKYGWCAVTKTELKSILEYGFSQPSNDGSYGRGLYLSPDNALLECVKGSAAESEDGMRFLLLSRVILGKSEVVPRGSTQSCPSSPEFDSGVDDLSSPKKYIVWSTHMNTHVLPEFLVCLKTPFNFNSPRRLRSPWMPFPLLIKALSKFLPPPQIVIIQKHYRDQQNMRISRSELIQRVRRITGDKLLVHIIKAVGNKVQQQ*
>BraG00974
MAAQVEIELDNGEILDPLSSSATDSTILLREGDQEHDVITTCFLSGLGATLANATTIVTIRKKSPNAITTRAKSLAFRIFTEAMARKNNGDPNVKYGWYAGSREDLERIVTYGFSSREIDDDSSSNGIGIHLVPSKFSLFAAEATEEDEEGLRHLLLCRLILGKPEEIVSGSKQTYPSSVEFDSGVDDVQNPRKYVVWSSTMNSYILPTYIVAFKSPRLTVVSNGGSPARLSSPRVSFAALMLSLSKSMDTFRMNLIIRTYDDFRKRKIQRDQLVRKMREVAGDNLLAQIIRNHRDKNKRKFYTCDA*
>BraG02965
MMMAAQVEIVDNGEIIDSLSHHASGDYSSTILLREENHEYDVVKNCFLSGMSLHAAETTVVSVRKTSAQRITAKAKLAASNVFAEAMKRKNGGDANVRYGWYSGSKEEIERIVSYGFSSSEVEKFERDDRSHGVGVHFLHHTCSKAAAILGEADEEGIEHLLLCRLILGKPERIIAGSKQTYPSSSEYDCGVDNLENPRKYVIWSCNMNSYILPSHVVSFKSPRLRGLIRGGGGGGLGRARSPCVSFPILMSILSKSLDRPRMNVILTTYVDFRV*
>BraI03220
MAAAHVEIEDQSSVSTELDNGEILEPLSDADSSSASSGSAILLGQGNQEHDVIKACFLSGLGAAFAVDTTVESVRKTSTEEVAARARYVAFRIFTEAMARKNGGDPNVKYGWFAGSREEIERIVSYGFSSREIDDGSHGIGVHLVPSKCSLFAAVGAEPDGEGVRHLLLCRVLLGRPEQIDAGSTQSHPSSGEFDCAVDDLQEPRKYIVWSSNMNSYILPSYIVSFKSPRLRVIGRGGPPPSSPWVSFTAVVSVLSKFLDASRMSLIKKTFDDFRKGKIPRDQLVRKMRQVAGDDLLAQIIKNHKDRV*
>AL1G37310
MAAQVEIEDQASVTNLDNGEIFDSLSDDADSSSFSKTDSLILLGEGNPEHDVIKTCLLSGMGVVSSDTTIVTIRKNSSEGITTRAKFLSFRIFTDAVARKHGGDANVKYGWYAGSKPEIQSIISYGFSNRDVGKFENDGCSHGIGIHLVPSKCSLLAASATEPDEEGLRYLLLCRLILGKPELIISGSKQSYPSSAEFDSGVDDLHNPRNYVIWSCNMNSFILPSYIVSFRSPRLRVSRGGFAARPSSPWVSFAALMSMLSKSMDPSRMNLIIRTYDDFRKRKIRRDQLVRKMREVAGDNLLAEIIKNHRDKNKIKN*
>AL2G29810
MAAQVEIEDQESVTNLDNGEIINPGSQPPNFSGESTILLRESTFEHDLVKNCFLTGMGSFANETTIVTVRKNSTERRITTKAKFAVFKIFTEAMTKKNNGDANVKYGWYSGSKEEIDRVITYGFSNREIEKFENDVGSHGVGIHLVHHRYSLAAALVGEGDEEGIKNILLCRVILGKPEQIEAGSKQSYPSSNRFDSGVDNLENPRKYVIWSSNMNSYILPTYIVSFKSPLLRGLIGRARSPCVSFSALMSILSKSLDVTRMNLILTSYDDFRKRKLRREQLVRKIREVVGDHLLFKILKNQRR*
>AL5G26990
MDYTKSEETPINRLHFPATELNHYEEQQGSTNSSESRSNEEVSDCDQQHSSIANELGLMELPKDDKAYKLIYGHCQSKLTSHLGNQFQIVSILKNGFKTPLGQAKLKAFQIYTESVAKKSGSYCECGGNKAAAGEAARVKYGCCGVEKEELKAILMYGFSQFRNNNGLCLSPDNASLQCMIDPSSSCNEDGTRFLLFSRIIMGKSEVMGSTAQSYPSSPEFDSGVDSLISPKKYMIWSTHMNTHVLPEFVVCIKTPSILRSKNPKSPWILFPILIKSISKFLNPSQIRLIQKHYKEYQESRILRFELIQRLRTIAGDRLLVQIIKSFGQKGPEESRPINLQSQRGCMHI*
>AL8G39410
MDYVRTQVEAVFDDSEQEGSTISESGSCDYSSDRRSFADELGLMELLEGDKAHDLIYRNCKSGLGDQCQILSVLRNGFRNVGSRAKLKTFQIFQEAVQMKHGGDGGGGAKVKYGWCSVAKQELKTILEYGFSEPLRNDGSFGRGLYLSPDNSPLDCLKDSASELEDGMRFLLLCRVLLGKSEIVPHGSTRSCPSSPEFDSGVDDLASPKKYIVWSTHMNTHVLPEFLVCIKAPFNLTRSPKRLRSPWMAFPVLIKALSKFLPPSQILVIQKHYKDQQNRRITRSELIQQVRSITGDKLLVHIIKAFGHKVQH*
>Cg0605s0059
MAAQVEIEDQASLTNLDNGEIFDPLCDGEDSSSSLILLSEGNEDYDVIKRCLISGMGGFSRGTTIAKIRKNSSEGISLTTQAKFFSFKVFTDAVASKNGGDANVHYGWYAASKEEIERIVSYGFTNREVGNGAAPPAGDSHGIGIHLVPSRFSLLAASATEPDEEGLRHLLLCRLILGRPELINSGSKQSYPSSAEFDSGVDDLQNPRKYVIWSCNMNSYILPSYIVSFKSPRLPGRDGLAAKPSSPWVSFAALMSLLSKSMEPSRMNLIIQTYDAFRTRRIRRDQLVRKMREVAGDNLLAEIIKNERDRNKVKN*
>Cg1659s0014
MDYTRSSEETPVNHYEEQEGSTESSESRSNEELLSDCDQQQSSIANELGLMELLKDDKAYDLIYRHCQTKLTSHLGNDQFQILSILKNGFGTPLGQAKLKAFQIYTESVAKKSGTSFCECRGNKAAAAEAAKVKYGCCSVEKEELKTILMYGFSHFRNINGLCLSSDNAPLQCMIDPPALSCEEDGIRFLLFSRIIMGKSEVVGLNSQSYPSSPEFDSGVDSLTTPKKYIIWSTHMNTHVLPEFVVCFKTPSILKRKNPKSPWILFPDLIKSISKFLNQSQIRLIQKHYKEHQDRRISRSELIQRLRSITGDRLLIQIIKSVGQKVREGSKTD*
>Cg1777s0027
MAAQVEIDDQESVTRQDNGEIFNPVSDNNAVPNFSGDSTILLSEDSFENDLIKNCFLSGMGSFSGETTIVSVRKNSTERRITTKAKFAAFKVFTEALTRKNEGVANVKYGWYSGSKEEMDRIVTYGFSNREIEKFENDAGSHGVGIHLVHHRYSLAAALVGEGDEQGMKHVLLCRVILGKPEQVVAGSKQFQPSSYRFDSGVDNLENPRKYVIWSSNMNSHILPTYIVSFKSPRLRGLIRRARSPCVSFSVLMSILSKSLDATRMNMILTTYDDFRKRKLRREQLVKKMREVVGDHLLFKILKNQRR*
>Cg4003s0039
MDYGRTEVEAGFDDSEQEGSTISESGSCDSYSPDRRRPPPQPSSFADELGLMELLEGDKAHDLIFRNCKSGLGDQCQILSVLRNGFRTVGSRAKFKTFQIFQEAVQLKHAEDAKVKYGWCAVGKQELKTILEYGFSQPPRNDGSYGRGLYLSPDHSPLDCLKESASESEDGMRFLLLCRVLLGKSEIVSQGSIQSCPSSPEFDSGVDDLASPKKYIVWSTHMNTHVLPEFLVCVKAPFNLTRSPKRLRSPWMAFPVLIKALSKFLPPSQILVIHKHYKDQQNRRISRSELIQRVRSITGDKLLVHIIKAFGHKVQH*
>AT1G23550
MAAQVEIEDQTSVTNLDNGEIFDSISDDADSSVSHAGSSFSSSSLILLGEGNPEHDVIKTCLLSGMGVVSSDTTIVTISKNSSERGITTRAKFLAFRIFTDAVARKHGGDANVKYGWYAGSRDEIQRIISYGFSNRDVGKFENDGGSHGIGIHLVPSKCSLLAASATEQDEEGLRYLLLCRVILGKPEIIISGSKQSYPSSAEFDSGVDDLHNPRNYVIWSCNMNSCILPSYIVSFRSPRLRVSRGGFASRPSSPWVSFASLMSMLSTSMDPSRMNLIIRTYDDFRKRKIRRDQLVRKMREVAGDNLLAEIIKNHKNRNKVTN*
>AT1G70440
MAAQVEIEDQESVTNLDNGEIINPISDNAPNFSGDATILLREATFEHNLIKNCFLSGMGSFATETTIVTVRKILTQRLITTKAKFAVFKLFTEAMKRKNNGYANIRYGWYSGSKEEIDRVITYGFSNREIKKVENDVGSHGVGIHLVHHRYSLAAALVGEGDEEGIKNILLCRVILGKPEQIVTGSKQSYPSSNQFDSGVDNLENPRKYVIWSCNMNSYILPTYIVSFKSHLLRGLIGRARSPCVSFSVLMSILSKSLDAARMNLILTSYDDFRKRKLRREQLVRKIREVVGDNLLFKILKNQRR*
>AT2G35510
MEAKIVKVSDSSYKDGLGKKRKHPGNYTPYDSGRSYAKLQWVLSPNSSTQKLEKRRNLDGENKVIVSENHVEKSLVRYFSYYKKTGVPKRVMFHENGEWIDLPDHILCDIRNDLEAKRATIEFNWCGRHFLLDFLHMYRLDLETGVKTQLAWIDIAGKCFFPETFDTLERDGCHHIRGEDPEQHDQREIKLHIEIDVNSGELPRLNLNVVTDESGDNMDDFQAVQRSSNGPNDEASEDSCSRELDDAVEKWDKTETDRFSGVKPAEEELDKDAVKQMFALGAATLGHVESLDVYQFSSEIAKARLSLFQKQADITKKHRGDANIRYAWVPAKKEVLSAVMMHGLGVGGAFIKKSMYGVGVHAANCPYFSARYCDIDDNGVRHMVLCRVIMGNMEPLRGDNTQYFTGGEEYDNGVDDVESPKHYLIWNMNMNTHIYPEFVVSFKLSIPNAEGNILPTTQSRHESSGLTLEGPKGSPSNEPGRVSNGGSGSEKNSSSSRRPRSPIMPFPLLFKAISSKIARKDMDLIIAGYQELREKKVSRKEFYKTLSMIVGDDDLLISTITGLQRSLG*
>AT3G47720
MDYSKTEETPINEEQGSTNSSESRSNEELFSDCDQQHSSIANEFGLTELPKDDKVYELIYRHCQSKLTSHLSNQFEIVSILKNGFQTPLGQAKLKAFQIYAESVAKKSGSCCGNKAAVAEAARVKYGCCGVEKEELKAILMYGFSNNALCLSPDNAPLQCMIDPSSSCNEDGISFLLFSRIIMGKSEVVCSTSQSYPSSMEFDSGVDSLTSPNKYIIWSTHMNTHVLPEFVVCIKTPSILKRKNPKSPWISFPVLINSISKFLNQSQIRLIHKHYKEHQDRRISRCELIQRLRSITGDSLLVQIIKSVGQKVHKDT*
>AT5G62520
MDYVRTQVEAVFDDSEQDGSTISESGSCDSSSDRSFADELGLMELLEGDKAHDLIYRNCKSGLGDQCQILSVLRNGFRNVGSRAKLKTFQVFQEAVQMKHGGDGGAKVKYGWCSVSKHELKTIFEYGFSEPLRNDGSFGRGLYLSPDNSPLDCLKDSASESEDGMRFLLLCRVLLGKSEIVPQGSTRSCPSSPEFDSGVDDLVSTKKYIVWSTHMNTHVLPEFLVCIKAPFNLTRSPKRLRSPWMAFPVLIKALSKFLPPSQILVIQKHYKDQQNRRITRSELIQRVRSITGDKLLVHIIKACGHKVQH*
>SmeSRO6
METKFGKVLDRSRNIVVDLKRKREAQCETHLSGSTHTKRKREARCETHFSGATHMILPVRALLNSSIRSPGKQMKLNGSRSRCGGHKFHQKESILRYYLNFRRSGLPQRLMYYQNGQWTDFPENIVSMAKQDLRIKKSATEVVFNGNNYVLDFFHMMLLDVKSGVQQPIAWIDEAGKCFFPEVFADCDELNLCCHCEENDRIDIDSETEGFNDLEMRLEIEVNGADISISKESSGESNPNVEQVNFCLEPAAKNHVANVGDHHVKMSDTKAKDNSGENYQMVENVVGRYDSKWEHTNPDVVSEMFLKGISSPASANIIELLRISSAFMEVRKELFQKQVEITRKHRGDAFLSYAWLPSSKGMLMSIMKYGLANYYPSRTNSSYGIGVHLFPANCTEISAKHSDVDENGVQYMILCRVIMGNMELVSPGSKQFHPSSEDFDNGVDSIENPKCYVVWTMNMSTHIFPEYVVSFKFSPDSEGYLFGNKSPNVSAVTSCQGHVDQVPADTLPTVLGSDSDQNSLGLASKKAARTPKSPWMPFPMLFAAISRKVRQEDMNLVCTNYELFKCKKINRDEFVRKLRLIVGDTLLRSTITSLQCQVPPKSMELVTVRQEQGSIFLE*
>SmeSRO1
MRSEQWHPSYEKYDSGVDDLDNPTHYVIWNMNMNTHIYLECVVNFRIPPGAEGRHFRNDSRIDVSGVRFCRWGPVDQVSTNAFAKNSGCHCHEISIGKLAIEKAVRTPKSPWLPFSLLINAISNEITAKQMNLVTSNLELFKSKKTCRDEFVRRLRLIVGDTLLKSTITSFSCK
>SmeSRO7
MESNWVEVLNNGRRTADIDSKSKVASQYVARIVGAGTEKVEELSVQPNCSSFYGKLGKRKRSVDSESNCRSHLRKSILKNYSNFMKSGLPQRVLFHQNGEWNDFPQDIVHIVKEEFRAKKAVIEVNFGGFHVILDILYMVQVNLVTGLEKPIAWIDEAGGCFFPDLCVVSCKMHDNFEIQSQRAEEFSAAEQDKATKIKLHLEIDFNGLNNCNLDECVEESNVCSKRIRFDPIKINQEFAVDQNSVPKMEAVAENEHDQESLSPTLEDTLKLVDAESVKAMFVKGMNTICTLDIVKISQCLSKYMKNRLELFEKQVEITQKYRGKSNVRYAWLAASKEVVSTIMNYGLMHGARGQKINLGVGVHLIAQDCASKSAASCDIDENGIRYMVLCRVILGNEELLHFGSEQSYPSNEKYDSGVDDLESPTYYTVWNMNMNTHIYPEYVVSFRMSSGVEGAPIKEESRLDISGVTSQGSEEQLDLNKLPTELGNCQQYQFLRNIQQSHGVGMRTNKSPKSPWMPFSMLFGAISAKVSPKDMKLVHAHYELFRSKKISRNDFVKKLRLIVGDQLLKSTITNLQCKPPSASPCFMNVPSGESNC*
>SmeSRO2
MDQLGDDDQVSITIENQEIFLSSDSEVESPNLTSNYNFRSFKKNGIIKLEEHGQAYDLIKAGFLSGMEQLGKEIEVVAIHKNSCSSIMGQARLKSFRINSEVMRNKCDGDVNIKYAWFGSSKDEICKIVSDGFTTITEPKSGDSYGIGVHLYPANIDGILSAVEDEDGLRHMLLCQVILGNMEVIEPSSKQFQPISQQFDSGVDNYLDPKIYIIWPSNMNSHILPNFIVTFKAPLLLGNSSILEKFPSKPTLRIKFSNLLHVLSKSLHPSKMALISKHYEDFQRNKVSKMVLVQKLRQIAGDTSLLKSCHEIVSKH*
>SmeSRO4
MENFVKPQFFSFLRGEAAVEQYPPHHHKIMAHSGFGNRVAESTSSSNDDVHDPEVSDSESSVVGSVNEEKSSGLVRIDESDKVHGIITNKFLSGLGCFGSSTQITEIHKETCSSFTKQAKLQSFLIFTKAVEKKCGGNANVKYAWFGASKDDINNIFSHGFSCPSNNGAYSQAICLSPDDNSLDCLQTAVPDRNGIRHLLLCRVILGKSEIVHPGSGQCHPSSEEYDTGVDNLPSPRKYIVWSTHMNSYIFPEFMVSFRVTSNAKEPQRNAVPVQNPKSPWITFPTLISALSKFLPPQTVKLITKYHSDHKERKITRRDLIQQVRKLAGDELLTAIIKSCKNKQSKGSTGNSSSTSSVKFEQRDGRCCACHKSF*
>SmeSRO5
MMAASSVGSSSGRRIAGEEIDVVSPVFDGNKVKIVVPFERTTGGRGNDGVHEKKVRVEIPVPRTDHTQLLVQNHRNFKESGNPVMFMKYKDGSWRNFEKRADDVLVSAFINRKGIVEVETEGRTFMFDFYRMIGNNLESGIELPISWLDISGKCFYPKITEKREELRKRKREEMEVGSSSRTVKEQQPLVTAPTQLLPLPPKWPKTRSLREEDSTYQKVKRLLLFGLRTVAVTAVHECIITDPTELARHEDFARNADIVGRATGNPRVEYAWYGASSKNLERIMRHGFDVPRIVPGSHPYGVGIYLSPLSLPQNSELMCEIDENGEKHIMMCRVILGNLERVEFGSQQRFRGPHFDTGVDELINPKRYVVWCENMNTHIVPEFIVSYKPGCNMSGQRNGDVFAHNALFIHKLQRAVPLPAKLEFEALFTSYQEGKVGDEFFMRQLQSLVGDELLHSIIQEFRG*
>SmeSRO3
MDQVSMTIENQEMLLSSNSEAESPNPIVDDFCRLFKRNEIIKLEEGDKEHDLIKAGFICGMGQLVKEVEVVGIHKNVCSTITGQARSQSFRIYSEAMQKKCGGNANIKYAWFGSSKDEISNIISHGFSTITEPKSRECFGIGVHLYPANIQGVLSTVEDETGLRHMLLCRVILGNTEVIEPGSKQFQPTSQHFDSGVDNYLAPKTYIIWPSNMNSHILPNFIVSFWCPSLLLGASSKIKKVSLKPTSRIKFHDLLRVLSKFLHPSRMVLISKCYEDFQVTFFLRKKKNYILFELVAESAFSSRIFILLEYV*
>NtaSRO4
MDLNCKVLKFMMMKTPADSIPPLKIAGDQNNVVSPVIDGNKVKIQVPVPRKIVGGEDDVVDKKKLKIEVPIPRELLFPSAETASCYDHAQLLVQNYGNFKKSGEPVRFMFYKDGSWVNFEKNVMEVMVSGFVSGKPMIDVEMEGLKCLFDFYRMLEIDLDTGKERSISWIDVNGKCFFPKVFIDSSENSDDKNHEIKASNVNENFSSENPKIEIEIRISDDNSDKEVNNSGEELKLGKRKRGSEENEVEEKGERSSSNAKERRVIAATELHSPRWPKARSLREEEKGYQMVKGLLLSGLRTVDPGVTVTSIHQCVRTGPLEKARLEVFQTNMEIIKRTRGGNLNVVYAWYGTSAKNVEIILRHGFGMPSVVHGSNAHGVGVYLSPLRQPQNSAIMSEVDEYGEKHIVLCRVILGKLEKVELGSQQRYPSSVDFDTGVDDLTNPKWYVVWSANMNTHILPECVVSYKYGRHMSGKCCSSVIQSASITFEFFKEKWKHLCAHIGQANCASSMKWAPHASNAMGTLISKLSTLLPPPKVQELQSLYGSYREGKLGKEVFMRQLRSVVGDEMLRSTILEIRG
>NtaSRO6
METKYGKVLDRSQNIVVDLKRKRVARCETHLSGATHMIFPVRSSLNSSIRPLGKRRKLNGSNSTCGGCAFHPRESLRRYYLNFRKSGLPQRLMYYQKGQWTDFPENIVTMAKKNLRIKKSVTEVEFNGKKFVLDFFHMLRLDLKSGLQQPIAWIDEAGNCFFPELFANCDELHECCHSEHKDSIEVDSETEGSNDLEMQLEIEINGADMSSLKESSGESNAIVKQVNLCHKPAAKNCTAEVGDNCVRVSDTKSKDDSAENHQLVEYAAGCKWEYLDPDVVGEIFLKGINSPSGAKIFELHRVSSTFMEVRRELFQKQVEITKKQRGGASLSCAWLPSSKGMITNIMKYGLANYDLSKSKSRYGVGVHLFPANCTEISAKYCDYDENGVQHMILCRVIMGNMELVYPGSKQFHPSSEDFDNGVDNLENPKCYVVWTMNMNTHIFPEYVVSFKLSPDAEGYLVGNESPIDVSAVSTCCNQVPADTLPTDLGTDGYQNSLGLASKKAARMPKSPWMPFPMLFAAISRKVPQEDMNLVSSNYELFKDKKISRDEFVRKLRLIVGDTLLRSTITSLQCKVPPKSMELVPVKQEQESVCLE
>NtaSRO7
MENFVKPQFFSLLRGEATVQKYPNNHKILAPPNMYQPKFEQQSAESTSSSNDDVQDPEVSDSESSVIGSKYQEKNTGLMRVDEGDKVYGIIREKFMSGLGALGASTQITAIHKETCSSFTKQAKLQSFLIFSKAVEKKCGGNNANVKYAWFGASKDEINNIFSHGFVPSSNNGTYSHAICLSPDNYPLDCLQNAVADKNGIRDLLLCRVILGKSEVVHPGTGQWHPSSDEFDTGVDNLLSPRKYIVWSTHMNSYVFPEFMVSFRVTSHVKESQRNGVPAKNPNSPWISFPALISALSKFLPPHTIKLITKYHSDHKERKMTRRDLIQQVRKLAGDDLLTAIIKSCKYKSLAFHFTYLNTTHELLAPEMFYQDQPGSHPTSAQFILDNEMEKAVLAKRVVE
>NtaSRO9
LHFILLNVASPEFVMADLRDTSLGYNNGRRTAADNSNSEVASQCVARIVGARSEKLEELIFQLNCSSFYNKLGKRKRTVGCESNCRSHLRKLIPKNYSNFMKSGLPQRVLFHQNGEWNDFPEDIIRLVKEDFRAKKAVIEVNCGCFHVILDILYMIQVDLITGLEKPIAWIDEAGGCFFPELCLVSCKMHDNFDIQSQRTDDFSTAEPDRATKIKLHLEIDFHGPNNCNLEECVEESNVSYKKTKVNPFKDNQEFADDKISDAKMEIVVDNQQNQEILSPKLEDALKLVDAESVKNMFVKGVNGIYKVDIVKVSQCSSKYLRSRLELFEKLVEITQNYRGNSNVRYAWLAASKELVCTIMNYGLMHGSSGQNTNLGVGVHLIAQDRASKSAASCDVDENGVRYMVLCRVILGNEELLHFGTKQSHPSDEKYDSGVDDLENPTYYTVWNMNMNTHIYPEYVVSFRMSSGAQGAPIREESRLDVSGVTSQGSEEQLDLNKLPTELQNCQQYQFVNNLQQSHDAGISTNKAPKSPWMPFSMLFGAISAKVAPKDMKLVHAHYDLFRSKKITRNDFIKKLRLIVGDQVLKSTVTNLQCKPSSASVCSSSVPSGKLNC
>NtaSRO10
MAPNKLNVKRRRLEDPAESASSSTNPRNKFEVRTPTTPDRMCGVSGSKTQENAQLFGNNDLVRLNQDHTVYKVVKDKFVSGLGALGSSLQVEAIHMNVRSSLVSQTRFQSFLLVAKAMEKKYNGHASKKLGCYRHGVQFSARDYPFDCLQTAIQDKDGLRHLLLFKLVLGRSELVISGSGQFQPSSEDIDFEVDSFTSPRTYIVWSSRLSTHVFPEVIVSFRVFDRPTLSKNVNLTIPFDALITRLSKILPSHAIKLIKEYYNDRQKGKTTAQEFVRQVSQVAGNSLLISIIKSISAQVNHHNLFTEAIIRRCPVLLKTRSSWDICPSKVMAVSNCQLTNHIVN
>NtaSRO3
MEKSGLYKDHHPVQKLASWLFKCSLSIDFVSIKYSLSIDYFNSLPVDKMESKLFEVLDNGHRTVVGSKRKVASQNLSHLFRASSEKLSIQSNHDSKLGERKRTAECESNYQSHLRKSLLKNYLNFMRSRLPQRVLFYQNGEWTDFPQDIILIVKEDFRAKKAVIEVKVGGFHLMLDILYMVQIDLINGLHKPIAWIDEAGGCFFPESYLVSCEMHGNFKSQSKRIEEFMAIEPDRVADIKLQLEIDFNGLENSNSNLEEYVEESNVGFKRIKVNPVKDNQECADDKKSDAKVEQVAENKQNQEIRTLAVVALKLVDAESVKNMFVMGMNIIPKMDEIKITKCSSNYLKTRLELFEKQIEITQKYRGNANVRYAWLAASKDLLSTIMNYGLALGGPKHKTKFGVGVHLSTLHCASKSAINCDVDENGIRYMVFTRVILGNVELLNSRSEQCCPTDENYDSGVDDLENPTCYVVWNMNMNAHIYPEYVVSFRIPPGAEGPHFGNDSRMHVSGYSTCCQGPVDQVPTDTFPKDLESRNHQISMGKLSLEKVARTPKSPWMPFPLLFAAISNEVPAEKMNLVTSNFELFKSKKISRDEFVRQLRLIVGDTLLRSTITSLQFK
>NtaSRO8
MDFNCNVLKFMMMKTPADSIPPLKIAGDQNNVVSPVIDGNKLKIHVPVPRKIVGGEDDVVDKKKVKIEVPIPRELLFPSAETASCTDHAQLLVQNYGNFKKSGKPVRFMFYKDGSWVNFEKNVMDVMVSGFVSGKPMIDVEMEGLKCLFDFYRMLEIDLDTGKERSISWIDVNGKCFFPKVFIDSSENSNDKNQEIEASNVNEKISSENLKIEIEIRISDDNSDKEVNNSGEELKLGKRKRGSEENEVEKKGERSSSNAKERRVIAATELHSPRWPKARSLREEEKGYQMVKGLLLSGLRTVDPGVTVTSIHQCVRTGPLEKARLEVFHTNMEIIKRARGGNLNVVYAWYGTSAKNVEIILRHGFGMPSVVHGSNAHGLGVYLSPLRQPQNSAMMSEVDEYGEKHIVLCRVILGKLEKVELGSQQRYPSSVDFDTGVDDLTNPKWYVVWSANMNTHILPECIVSYKSGRHKSGQANGASSMKWAPHASNAMGTLISKLSTLLPPPKVQELQSLYGSYREGKLGKEVFMRQLRSVAGDELLRSTILEIRG
>NtaSRO2
METKYGKVLDRSQNIVVDLKRKRAARCETHLSGATHMIFPVRTSLNSSIRPLGKRRKLNGSNSTCGGCAFHLRKSLLRYYLNFRKSGLPQRLMYYQKGQWTDFPENIVTMAKKDLRIKKSVTEVEFNGKIFVLDFFHMMRLDLKSGLQQPIAWIDEAGNCFFPELFANCDELHECCHSEHKDSIEVDSETEGSNDLEMQLEIEINGADMSSLKESSGESNAIVKQVNLCHKPAAKNCTAEVGDNCVRLSDTKSMDDSTENHQMVENAACCKWEYLDPDVVGEMFLKGIDSPSGAKIFELHRVSSTFMEVRKELFQKQVEITKKQRGGASLSYAWLPSSKGMITSIMKYGLANYDLSKSKSRYGVGVHLFPANCTEISAKYCDYDENGVQHMILCRVIMGNMELVYPGSKQFHPSSEDFDNGVDNLENPKCYVVWTMNMNTHIFPEYVVSFKLSPDAKGYLVGNESPIDVSAVSTCCNQVPADTLPTDLGTDGYQNSLGLASKKDARTPKSPWMPFPMLFAAISRKVPQEDMNLVSSNYELFKDKKISRDEFVRKLRLIVGDTLLRSTITSLQCKVPPKSMELVRIKQEQESVCLE
>NtaSRO11
MEQLREEDQVSMTIENPEMLFSSDSEAESSNPRLEHNFRLFKTNGMIKLEENDKEHGLIKSGFITCMGPLAKEVEVVAIHKNSCSTILGKARLEAFRIFSEAVREKCNGNANIKYAWFGSSKEEICKIISHGFSRTTEAKSGECFGIGVYLYPANIDGVLSTVEDENGLRHMLLCRVILGNTEVIPAGSTQSQPTSDSEDFDSGVDNIVAPTRYTIWGSHMNSHIFPNFLLSFSFRLGNSSKINKVPLKGTPRIKFPDLLRALSQFLHPSRMALISKYYEDFQRNKITKLVLVRKLRQIAGDTSLKAVMKLYPYKDIGNKSLLLRCKGM
>NtaSRO5
MVPNKLNAKRRRLEDPAESASSSSNPRNKIEVRSPTTTDRMCGVSCSKTQERAQLFGNNDLVRLNQDHKVYKVVTDKFVSGLGALGSSLQVEAIHMNVRSSFVSQTRFQSFLLVAKTMEKKYNGHASKKLGWYGTSKEKIIDIISNGFVPLSYRHGVQFSARDYPLDCLQTAVQDKDGLRHLLLCKLVLGRSELVIPGSGQFQPSSEDLDSGVDSFTSPRTYIVWSSRLSTHVFPEVIVSVRVSPHSKGVDEYRPTLSKNVNLRISVDALITRLSRILPSHAIKLIKEYYNDRQKGKTTAQEFVRQVSQVAGNSLLISIIKSISAQVNHHNLFTEAIIRHCPVLLKTRSSWDICPSKVMVVSNCQLTNHIVT
>NtaSRO1
ASWLFKCSLSIDFVSIKLSLSIDYFNSLPVDKMESKLFELLDNGHRTVVGSKRKVASQNLAHLFRANSEKLSIQSNHDSKLGERKRTAECESNFQSHLSKSLLKNYLNFMRSRLPQRVLFYQNGEWTDFPQDIILIVKEDFRAKKAVIEVKVGGFHLMLDILYMVQIDLINGLHKPIAWIDEAGGCFFPESYLVSCEMHGNFESQSKKIKEFMAIEQDRVADIKLQLEIDFNGLENSNLEECVEESNVGFKRIKVNPVKDNQECADDKKSDAKVEQVAENKQNQETRTPAVVASLKLVDAESVKNMFVMGMNIIPKVDEIKITKCSSNYLKTRLELFEKQIEITQNYRGNANVRYAWLAASKDLLYTIMNYGLALGGPKRKTKFGVGVHLSTLHCASKSAISCDVDENGIRYMVFTRVILGNVELLNSRSEQCCPIDEKYDSGVDDLENPTCYVVWNMNMNTHIYPEYVVSFRIPPGAEGPHFRNDSRMHVSGDSTCCQGPTDTFPKDLESHSNQISMGKLSLEKAARTPKSPWMPFPLLFAAISNEVPAEKMNLVTSNFELFKSKKISRDEFVRQLRLIVGDTLLRSTITNLQFKVPSKSFEMVPRKQEP
>CavSRO1
MESNWVEVLDNGRRTAAVDSKSKVASQYVARIVGAGTENPEELSFQPNCSSFYSKLGKRKRTLDGESNCRSHLRKSTLKNYSNFMRSGLPQRVLFHQNGEWNDFPQDIVRIVKEDFRSKKAVIEVNFGGFHVILDILYMVQVNLVTGLEKPIAWIDEAGGCFFPDLGLISSKTHDYFEICSQRTESAAEPDRATKIKLHLEIDINRPNNCNLEECVEESNVGFKRIKIHSFKDNQEFAVDQNSDPKMDVVEENQQNQESLSPKLEDTLKLVDEESVKTMFARGMNTISMVDMVNVSQCSSKYMRNRLELFEKQVEITQKYRGKSNVRYAWLAASKEVVSTIMNYGLMHGVRGLKANLGVGVHLIALDYASKSAASCDIDENGVRYMVLCRVILGNEELLHFGSQQSYPSSEKYDSGVDDLEIPTYYTIWNMNMNTHIYPEYVVSFKMSSGAEGVYFNLIFLAFKCQNIIISMKLKIVLLVDYSGYVTLSLEEKLHHFLFVILNIAVLQTSK*
>CavSRO2
METKIVKVLDRSRNIVVDLKRKREAQFETHLSEATHMILPVRALLNSTVPLGKRAKLNGSGSRCGGYEFHQKESLLRYYLNFRKSGLPQRLMYYQKGQWTDFPENIVSMAKQDLQVKKSATEVVFNGKNYVLDFFHMMLLDLKSGVQQPIAWIDEAGKCFFPEVFGRCDELHECCHCEDNDCIDEYSETDGSNDLEMRLEIEVNGADISSLKESSGESNANVEQVNFCNELAAKNHVAKVDDNCVRMSYTKAKEDTAKYYQKVENAGCEYTNSDAVREMFLKGISSPASANIIELQRISSSFIEIRKELFQKQMEITRKHRGDAVLRYAWLPSSKGMITSIMKYGLANYGSSKTNSSYGVGVHLFPANCTDISAKYSDVDEDGVQYMILCRVIMGNMELVCPESKQFHPSCEDFDNGVDSLENPKCYVVWTMNMSTHIFPEYVVSFKLSPDAEGYLVGNKSPNVSAISSCQGPVDQVWADTLPTDMGSDCHQNSLGLASKQSARTPKSPWMPFPMLFAAISKKVRQEDMNLVCSNYELFKGKKINRDEFVRKLRLIVGDALLRSTITSLQCRVCSSPVSQKQVVFYEGLLKYMERILKYIKYLSPKIYEKNTKIHKIYAS*
>CavSRO3
MDNFVKPQFFSFLREGAAVHHKIMAQPGFENRFAESTSSSNDEVQDAEVSDSESSIVGSKDQEKSSTGLMRIDESDKVYGIICNKFLSGLGCFGSSTQITAIHKETCSSFTKQAKLQSFIIYSKAVEKKCGGNANVKYAWYGASKDEIDNIFSYGFSHPSNNGDYSEAICLSPDDNSLDCLRIAVPDKNGIRHLLLCRVILGRSEVVHPGSGQCHPSSEEFDTGVDNLLSPRKYIVWTTHMNSYVFPEFVVSFSLTSHVKDSQRNGVRMENPKSPWITFPALIAALSKFLPPQTVKLITKYHRDHKGRKISRRDLIQQVRKLAGDELLTAIIKSCKNKV*
>CavSRO4
MEPKWVGVLDNGFRTVVGSNRKVVSQNLAPLFRASSEKLSIQSNCDSKLGKRKRVVVCESNCLSRLRKFVLKNNLNFMRSELPQRVLFHQNGEWIDFPQDVTLIVKEKFREKQAFIEVKVSDSHIRLDMLHMVQLDVINGSRKPIAWIDEAGNSFFPESFLISCEMHGYFETQSKRAEELMMTKPDNLKLQLKIDLNGPDNCNLEECVEESNVGFKRIRVNPLKNNQDFADDEKSDGKMERVAENKLNEETMSPDLVARQKLVDAEFVKNMFVMGMNFIPNADEIKITKCSSNYLRTRLELFEKQVEITEKYRGNANVQYAWLAASKDLISTIMKYGLAFGGAKDKTKFGVGVLLSAVHCASKSAINCDVEENGIRYMVFTRVILGNVEPLHCGSEQCHPSDEKYDSGVDDLKNPTQYVVWEMNMYTHIYPEFIVGFRIPPRAAGPHFGNASRIDVSRVSRSPVDQVPTNTCLKDSGSLSHQISMGELALEKAARTPKSPCLPFSLLIDAISNKVTAEKMNRVTSNYELFKSKKICREEFVKHLRLIVGDTLLKSIIKSVRCKVPSMSVELVLPKQEPQVLPSNEILSIPLARATE*
>SlycSRO1
MMGSSNNVDESQNLSLENSNESDSLSRIFMATPNELVPPKWAGTKLLSEEGRIYQKIKDGLPPIMTNRVTITAIHLCKRRVPVEESRFEVYLENVKKVTRARGRRVDSSGWYGTSAKNVDSLMRRGFEMNSIMPASYPHGVGLYLSHFLSPQISDMMSDIDENGEKHIVLCQFILGNSEKVKLGSKQLFPSSADFDTGVDDLTNPKVYVVWCGNMNTHILPRYIISYKPIHHHMYLGRLTCGGHADNTWTRLLFKLHNFLTISQRLELRKLCMSYGDGTPVEEETFMRDLRSIVRDDQLI
>SlycSRO2
MMSKTTIVSGNIKDGKLKLRNEVLPLGRWPDHAQLLYQNRHNFKESGKPLSFKMYKDGSWMDFEKHAMDVLISAFVSGKAMIEVEMGAGFKLLIDFYRMFGIDLDTGNELPISWIDVNGNNFIPKIFIDDSENENPMIEKRGTEVGSSSQLVFANPTESAPPKWARTRSMREEEYAYQTVKGYLLSSRSGVTITGVHQCMLSGVREQVFKDNVEMVTKARGNPKVVLAWYGTSSKNVDAIMHRGFELTRLEQGHRGIGIYLSPLESPQISEMMSDVDENGEKHMILCRVILGNPEKVELGSQQLFSSNLDNFDTGIDDLKNPKLYVVWYHNMKTHILPECIVSYKLDHHMPGQQNCGAHTEDRWCRLLFKLPNFLPLTKKLELKSLHNSYEVGKVVAHRNFISDIEAIVQDDQLMRSIITEFLPEMRFCQTCWDKKGIMVSH
>SlycSRO3
MENFVKPQFFSFLREEAAAVVQRYSPHHKFMAQSGFGNQFAESTSSSADDVQDPEVSDSESSVVGSVHEERSSGLMRIDEGDKIYGIISNKFLSGLGCFGLSTEITAIQKETCSSFVKQAKLQSFLIFSKAVEKKCSGNANVKYAWFGGSKDEISNIFSHGFSCRSNNGAYSQAICLSPDDNSHDCLQAAVPDKNGVRHLLLCRVILGKTEVVHPGSGQCHPSSEEYDTGVDNLSSPRKFIVWSTHMNSYVFPEFMVSFRVSSHAKESQRNAVPIQNPKSPWITFPALISALSKFLPPQTVKLITKYHNDHKGRKITRRDLIQQVRKLAGDELLTAIIKSCKNKQQSKGSTGNSSSTSSINFEQRDGGCCACHKSC
>SlycSRO4
MIGSSNNVDESQNLSLDSSNESGSSSRIVMATPNELVPPKWAGTKLLSEEGRIYQKIKDGLPPIMKNRVTITAIHLCMRRVPVEESRFEVYLENVKKVTRARGRRVDSSGWYGTSAKNVDSLMRRGFEMNSIMPASYPHGVGIYLSHFLSPQISDMMSDIDENGEKHIVLCQFILGNSEKVELGSKQLFPSSANFDTGVDELTNPKDGTPVEEETFMRDLRSVVRDDQLIVIILSLEEMMSKTAIVSEYIKDGKLKLRNEVLPLGRWPDHAQLLYQNRHNFKESGKPLSFKMYKDGSWMDFEKHAMDVLISAFVSGKAIIEVETEAGFKLLIDFYRMFGIDLDTGNELPISWIDVNENNFIPKIFIDDLENENPMIEKRGTEVGSSSQLVIANPTELTPPKWARTRSMREEEYAYQTVKGYLLSSRSGVTITGIHQCMISGVREQVFKDNMEIVTKARRNPKVVLAWYGTSSKNVDAIMYRGFELTRLEQGHRGIGIYLSPLESPQISEMMSDVDENGEKHMILCRVILGNPEKVELGSQQMFSSNLDNFDTGIDDLIHPKLYVVWYHNMKTHILPECIVSYKLDRHMPGQQNYGAHNEDRFCRLLFMLPNLLPLTKKLELKSLHNSYEVGKVVAHRHFISDIEAIVQDDQFMRSIITEFLPEMRFCQTCWDKKGIMVSH
>SlycSRO5
MMRKTSIVSGNIKDGKWPDHAQLLYQNHHNYKESAIISLEEMMSKTAIVSRNIKDGKLKLRNEVLPLGRWPDHAQLLYQNRHNFKESGKPLSFKMYKDGSWMDFEKHAMDVLISAFVSGKAIIEVETEAGFKLLIDFYRMFGIDLDTGNELPISWIDVNGNNFIPKIFIDDSENENPMIEKRGTEVGSSSQLVIANPTESAPPKWARTRSMREEEYAYQTVKGYLLSSRSGVTITGIHQCMISGVREQVFKDNVEMLTRTRGNPKVVLAWYGTSSKNVDTIMHHGFELTRLEQGHRGIGIYLSPLESPQISEMMSDVDENGEKHMILCRVILGNPEKVELGSQQLFSSNLDNFDTGVDDLNNPKLYVVWYHNMKTHILPECIVSYKLDRHMPGQQNCGAHTEDRWCRLLFKLPNLLPLTKKLELKSLHNSYEVGKEVAHRHFISDIEAIVQDDQLMRSIITEFLPEMRFCQTCWDKKGIIVSH
>SlycSRO6
MSTAPAGSCAPMIASGEMDSVSAVLNGNKVEILVPLERTAGGSGKKVRVEVPRNWLIPSARSTDHAQLLVQNHQNFKVSGMPARIMMFKDGSWVDFEKSAMDVLVSAFVSGEAMVETVMGGFTFIFDFYRMIGINLDSGNELPIAWIDVGGNSFYPKVFVEGSENLDKNEVNVDEKFSSENGKVEFEIKIIERNSAGEVLGKRKMGSEENEVVREVGSSSRDVIEQRVVSTPTELLPPKWPRTRSLGNEEESYRKASSLLISILKVGVTVTAVHQCTRTGPVEQARLEVFVNNAKIVKRRRGDPSVQYAWYGTSSAKIDSIMRRGFEMPRIIPGIQTHGVGIYMSPLYSPQKSHMMCEVDENGEKHIMLCRVIVGKLEKVELGSQQLFPSSAEFDTGVDDLINPKLHVIWCSNMNTHILPIFIVSYKSGCHMSDCIAPIRKAK
>SlycSRO7
MDQLGNDDQVSMTIENHEMLFSSDSEVESPSPRTNYHFRSLKSNEVMKLEEGDQDHDLIKAGFLSGMGQLGNEIEVVAVHKNSCSTILGQARSESFRIYSEAMRKKCSGDANIKYAWFGSSKDEICNIISHGFSTIMEPNYGDCFGNGVHLYPANIDGVFSAVEDENGLRHMLLCRVILGNTEVIEASSKQFQPTCQDFDSGVDNYLAPKTYIIWPSNMNSHILPNFLVSFKGPLSLGTSLKIKIPLKPTPRIKFSNLLRVLSNFLHPSRMVLITKKYEDFQKNKISKMIFVQKLRQIAGDTSLLKSCHDIVSKH
>SlycSRO8
MNQFGDHNDQVSMTIDDEKMLLSFDSQVESPSSTYHDSLRSFKKNGMIELEERNKEHDLIKAGFLSGMGQLGKEVEVVAIHKNSCSTILGQARLESFRIYSEAMRKKCGGNANIKYAWFGSSKDEICNIISHGFSTITEPKSGECFGMGVHLYPANIHGVLSALEDENGLRHMLLCRVILGNTEIIEASSKQFQPTCQDFDSGVDNYLAPKTYIIWPSYMNSHILPNFLVSFSCTPSYLLGASSKIKKVSPKSNSRIKFHDLLRVLSKYLHPSRMVLISKYYEDFQKNKITKLVLVRKLRRIAGDTSLRAVMKLYPNTTI
>SlycSRO9
MEPKGVGFLDSGRRTVVGEKSKVVTQNLAHLLRASSEKISIQSNCDRKLEKRKRIVHCESNSQSHLRISEHKNYLNFKRSRLPQRVLFYQNGEWTDFPQDIIPIVKEDFRAKKTVIEVKVCDFHIILDILHMVQIDVINGLQKPIAWIDEVGRCFFPESYLISSEMLGNFETLSKRTEEFMTTEPDRITDMKLQLDTDLNGLDNRNLEEDVEESNIGYKRNKVCPLKDSQEVADYKKSDAKIVQVAENKQNQETPSPDLEASLKFVNAESVKNMFIMGMNVNPNKCEIKINKCSSNYLTTRLELFEKQVEITQKYRGNSNVRYAWLAASKDLISTIMKYGLAPGGSKYRPKFGVGVHLSALHCASKSAINCDADENGVHYMVFARVILGNMEPLHCGSEQWHPSDEKYDSGVDDLENPTHYVIWNMNLNTHIYPVCVVSFRIPPGAEGPRVGNDSRIDVSGVNTCPRGPVEQGSHRFQVSLVKLALEEAARIPKSSGVPFSLLIDAISNVVNAEKMNHVTRSYELLGFKKICRDEFEKRLVAIVGLTLLKSTTKSLLCKIQSKPIEMVQPKQEPQSADFKGNTALFHWIEPQTE
>SlycSRO10
METKFEKVLDRSRNIVVDLKRKREARCETHLSGATHVILPVRPLLNSSIRPLGKRTKLNGSRSRCGGYKFHQKESLLRYYLNFRRSGLPQRLMYYQNSQWTDFPENIVSMAKQDLRTKRSAREVVFNGNNYVLDFFHMMLLDLKSGMQQPIAWIDEAGKCFFPEVFAYCDELHEPCHCEDNDCVDVDSETEGSNDLELRLEIEVNGADISSSEESSGESNANFEQVNFCHEPAAKNRIAEVGDDHVRISDTKAKDDSVENYQMVENAVGRYDSKWKHMDPKAVSEMFLKGISSSASANIIDLQRISSSFMEVRKELFQKQVEILRKHRGDATVSYAWLPSSKGMITSIMKYGLANYYPSRTNSSYGIGVHLFPANCSEISAKCSDVDENGVQYMVLCRVIMGNMEVVCPGSKQFHPSSEDFDNGVDSVENPKCYVVWTMNMSTHIFPEYVVSFKFSSDSEGYLVGNRSPNVSAVTSCQGPADKVPADTLPAVLGSDCYQNSLGLASKKASRTPKSPWMPFPMLFAAISRKVRQEDMNLVCSNYELFKGKKINRDEFVRKLRLIVGDTLLRSTITSLQCQVPPKSMEMVSVKQEQESICLE
>SlycSRO11
MESNWVEVLDNDRRTADVDSKSKVASQYVARIVGAGTEKLEELSFQPNCSSFYSTLGKRKRTVEGETNCRSHLRKSTVKNYSNFIKSGLPQRVLYHQNGEWNDFPQDIVRIVKEDFRAKKAVIEVNFGGFHVILDILYMVQVNLVTGLEKPIAWIDEAGGCFFPDLCLVSCKAHDNIEIQSQRTEGFSAAEPDRATNIKLHLEIDINGPNNCKLDEGMEESNVRVKRIKVDPLKDNQQFAVDQKSYPKMEVVAENQQDQESLSPILEDTLKLVDAESVKTMFVKGMNTIYMVDIVKISQCSSKYMRNRLELFEKQAEITQKYRGKSNVRHAWLAASKEVVSTIMNYGLMHGACGQKTKLGVGVHLIAQDCASKSAASCDIDENGIRYMVLCRVILGNEELLHFGSHQSYPSNERYDSGVDDLESPTHYTVWNMNMNTHIYPEYVVSFRMSSGAEGAPIKEESRLDVSRVTSQGSEERLDLNKLPTELVIPHSTRFPAPKKRTASIKN
>SlocSRO1
MTIDNEKMLLSFDSEVESPSSTYHNSLRSFKKNGMIELEERNKEHDLIKAGFLSGMGQLGKEVEIVAIHKNSCSTILGQARLESFRIYSEAMRKKCGGNANIKYAWFGSSKDEICNIISHGFSTITEPKSGECFGIGVHLYPANIHGVLSALEDENGLRHMLLCRVILGNTEIIEASSKQFQPTCQDFDSGVDNYLAPKTYIIWPSYMNSHILPNFLVLLRKSRKFLQNRILV.
>SlocSRO2
MDQLGNDDQVSMTIENHEMLFSSDSEVESPSPRTNYHFRSLKSNEVMKLEEGDQDHDLIKAGFLSGMGQLGNEIEIVAIHKNSCSTILGQARSESFRIYSEAMRKKCSGDANIKYAWFGSSKDEICNIISHGFSTIMEPNYGDCFGNGVHLYPANIDGVFSAVEDENGLRHMLLCRVILGNTEVIEASSKQFQPTCQDFDSGVDNYLAPKTYIIWPSNMNSHILPNFLVSFKGPLSLGNSLKIKIPLKPTPRLKFSNLLRVLSKFLHPSRMVLITKNYEDFQKNKISKMVFVQKLRQIAGDTSLLKSCHDIVSKH.
>SlocSRO3
MEPKGVGFLDSGRRTVVGEKSKVVTQNFAHLLRASSEKISIQSNCDRKLEKRKRIVHCESNSQSHLRISVHKNYLNFKRSRLPQRVLFYQNGEWTDFPQDIIPIVKEDFRAKKTVIEVKVCDFHIILDILHMVQIDVINGLQKPIAWIDEVGRCFFPESYLISSEMLGNFETLSKRTEEFMTTEPDRITDMKLQLDTDLNGLDNRNLEEDVEESNIGYKRNKVCPLKDSQEVADYKKSDAKIEQVAENKQNQETPSPDLEASLKLVNAESVKNMFIMGMNVIPNKCEIKINKCSSNYLTTRLELFEKQVEITQKYRGNSNVRYAWLAASKDLISTIMKYGLAPGRSKYRPKFGVGVHLSALHCASKSAINCDADENGLHYMVFVRVILGNMEPLHCESEQWHPSDEKYDSGVDDLENPTHYVVWNMNLNTHIYPVCVVSFRIPPGAEGPRVGNDSRIDVSGVNTCPRGPVEQGSHRFQISLVKLALEEAARIPKSSGVPFSLLIDAISNVVNAEKMNHVTRSYELLGFKKICRDEFEKRLVAIVGLTLLKSTTKSLLCKIQSKPIEMVQPKQEPQSTDFKGNTALFHWLEPQTE.
>SlocSRO4
METKFEKVLDRSRNIVVDLKRKREARCETHLSGATHVILPVGPLLNSSIRPLGKRTKLNGSKSRCGGYKFHQKESLLRYYLNFRRSGLPQRLMYYQNSQWTDFPENIVSMAKQDLRIKRSAREVVFNGNNYVLDFFHMMLLDLKSGMQQPIAWIDEAGKCFFPEVFAYCDELHEPCHCEDNDCVDVDSETEGSNDLELRLEIEVNGADISSSEESSGESNANVEQVNFCHEPAAKNRIAKVGDDHVRISDTKAKDDSVENYQMVENAVGRYDSKWKHMDPKAVSEMFLKGISSAASANIIELQRISSIFMEVRKELFQKQVEILRKHRGDATVSYAWLPSSKGMITSIMKYGLANYYPSRTNSSYGIGVHLFPANCSEISAKCSDVDENGVQYMVLCRVIMGNMELVCPGSKQFHPSSEDFDNGVDSIENPKCYVVWTMNMSTHIFPEYVVSFKFSSDSEGYLVGNRSPNVSAVTSCQGPADQVLADTLPAVLGSDCYQNSLGLASKKASRTPKSPWMPFPMLFAAISRKVRQEDMNLVCSNYELFKGKKINRDEFVRKLRLIVGDTLLRSTITSLQCQVPPKSMEMVSVKQEQESICLE.
>SlocSRO5
MESNWVEVLDNDRRTADVDSKSKVASQYVARIVGAGTEKLEELSFQPNCSSFYSMLGKRKRTVEGESNCRSHLRKSTVKNYSNFIKSGLPQRVLYHQNGEWNDFPQDIVRIVKEDFRAKKAVIEVNFGGFHVILDILYMVQVNLVTGLEKPIAWIDEAGGCFFPDLCLVSCKAHDDIEIQSQRTEGFSAAEPDRATNIKLHLEIDINGPNNCKLDEGMEESNVRVKRIKVDPLKDNQQFAVDQKSYPKMEVVAENQQDQESLSPILEDTLKLVDAESVKTMFVKGMNTIYMVDIVKISQCSSKYMRNRLELFEKQVEITQKYRGKSNVRHAWLAASKEVVSTIMNYGLMHGACGQKTKLGVGVHLIAQDCASKSAASCDIDENGIRYMVLCRVILGNEELLHFGSDQSYPSNERYDSGVDDLESPTHYTVWNMNMNTHIYPEYVVSFRMSSGAEGAPIKEESRLDVSGVTSQGSEERLDLNKLPTELGNCQQYQFVRNIQQSRGVGVGTNKSPKSPWMPFSMLFGAISAKVSPKDLKLVHAHYDLFRSKKISRNDFIRRLRLIVGDQLLKSTITNLQCKPPSASPCFLNVPSGESNC.
>SlocSRO6
MIGSSNNVDESQNLSLENSNESGSSSRIVMATTPNELVPPKWSGTKLLSEEGRIYQKIKDVLPPIMKNRITITAIHLCMRSGPVEESRFEVYSENVKMVTRARGRRVDSSGWYGTSAKNVDSLMRRGFEMNSIVPASYPHGVGIYLSHFLSPQISDMMSDIDENGEKHIILCQFILGNSEKVELGSKQLFPSSADFDTGVDDLTNPKVYVVWCGNMNTHILPRYIISYKPIHHHMYLGRLTCGGHADNTWSKILFKLHNFLTISQRLELRKLCMSYGDGTPVEEETFMRDLRSIVGDDQLIGSIMLEISS.
>SlocSRO7
MENFVKPQFFSFLREEAAAVVQRYSPHHKFMAHSGFGNQFAESTSSSADDVQDPEVSDSESSVVGSVHEERSSGLMRIDEGDKIYGIISNKFLSGLGCFGLSTEITAIQKETCSSFVKQAKLQSFLIFSKAVEKKCGGNANVKYAWFGGSKDEISNIFSHGFSHRSNNGAYSQAICLSPDDNSHDCLQAAVPDKNGVRHLLLCRVILGKTEVVHPGSGQCHPSSEEYDTGVDNLSSPRKFIVWSTHMNSYVFPEFMVSFRVSSHAKESQRNAVPIQNPKSPWITFPALISALSKFLPPQTVKLITKYHNDHKGRKITRRDLIQQVRKLAGDELLTAIIKSCKNKQSKGSTGNSSSTSSINFEQRDGGCCACHKSC.
>SpiSRO1
MMSKTTIVSGNIKDGKLKLRNEVLPLGRWPDHAQLLYQNRHNFKESGKPLSFKMYKDGSWMDFEKHAMDVLISAFVSGKAIIEVETEAGFKLLIDFYRMFGIDLDTGNELPISWIDVNGNNFIPKIFIDDSENENPMIEKRGTEVGSSSQLVIANPTESAPPKWARTRSMREEEYAYQTVKGYLLSSRSGVTITGVHQCMLSSVREQVFKDNVEMVTKARGNPKVVLAWYGTSSKNVDAIMHRGFELTRLEQGHRGIGIYLSPLESPQISEMMSDVDENGEKHMILCRVILGNPEKVELGSQQLFSSNLDNFDTGIDDLKNPKLYVVWYHNMKTHILPECIVSYKLDHHMPGQQNCGAHTEDRWCRLLFKLPNFLPLTKKLELKSLHNSYEVGKVVAHRNFISDIEAIVQDDQLMRSIITEFLPEMRFCQTCWDKKGIMVSH
>SpiSRO2
MENFVKPQFFSFLREEAAAVVQRYSPHHKFMAQSGFGNQFAESTSSSADDVQDPEVSDSESSVVGSVHEERSSGLMRIDEGDKIYGIISNKFLSGLGCFGLSTEITAIQKETCSSFVKQAKLQSFLIFSKAVEKKCSGNANVKYAWFGGSKDEISNIFSHGFSCRSNNGAYSQAICLSPDDNSHDCLQAAVPDKNGVRHLLLCRVILGKTEVVHPGSGQCHPSSEEYDTGVDNLSSPRKFIVWSTHMNSYVFPEFMVSFRVSSHAKESQRNAVPIQNPKSPWITFPALISALSKFLPPQTVKLITKYHNDHKGRKITRRDLIQQVRKLAGDELLTAIIKSCKNKQQSKGSTGNSSSTSSINFEQRDGGCCACHKSC
>SpiSRO3
MIGSSNNVDESQNLSLDSSNESGSSSRIVMATPNELVPPKWAGTKLLSEEGRIYQKIKDGLPPIMKNRVTITAIHLCMRRVPVEESRFEVYLENVKKVTRARGRRVDSSGWYGTSAKNVDSLMRRGFEMNSITPASYPHGVGIYLSHFLSPQISDMMSDIDENGEKHIVLCQFILGNSEKVELGSKQLFPSSADFDTGVDELTNPDGIPVEEETFMRDLRSVVRDDQLIVIILSLEEMMSKTAIVSEYIKDGKLKLRNEVLPLGRWPDHAQLLYQNRHNFKESGKPLSFKMYKNGSWMDFEKHAMDVLISAFVSGKAIIEVETEAGFKLLIDFYRMFGIDLDTGNELPISWIDVNGNNFIPKIFIDDLENENPMIEKRGTEVGSSSQLVIANPTELTPPKWARTRSMREEEYAYQTVKGYLLSSRSGVTITGIHQCMISGVREQVFKDNMEIVTKARRNPKVVLAWYGTSSKNVDAIMYRGFELTRLEQGHRGIGIYLSPLESPQISEMMSDVDENGEKHMILCRVILGNPEKVELGSQQMFSSNLDNFDTGVDDLIHPKLYVVWYHNMKTHILPECIVSYKLDRHMPGQQNYGAHNEDRFCRLLFMLPNLLPLTKKLELKSLHNSYEVGKVVAHRHFISDIEAIVQDDQFMRSIITEFLPEMRFCQTCWDKKGIMVSH
>SpiSRO4
MMRKTSIVSGNIKDGKWPDHAQLLYQNHHNYKESAIISLEEMMSKTTIVSGNIKDGKLKLRNEVLPLGRWPDHAQLLYQNRHNFKESGKPLSFKMYKDGSWMDFEKHAMDVLISAFVSGKAMIEVEMGAGFKLLIDFYRMFGIDLDTGNELPISWIDVNGNNFIPKIFIDDSENENPMIEKRGTEVGSSSQLVIANPTESAPPKWARTRSMREEEYAYQTVKGYLLSSRSGVTITGIHQCMISGVGEQVFKDNVEMLTRTRGNPKVVLAWYGTSSKNVDAIMHHGFELTRLEQGHRGIGIYLSPLESPQISEMMSDVNENGEKHMILCRVILGNPEKVELGSQQLFSSNLDNFDTGVDDLNNPKLYVVWYHNMKTHILPECIVSYKLDRHMPGQQNCGAHTEDRWCRLLFKLPNLLPLTKKLELKSLHNSYEVGKEVAHRHFISDIEAIVQDDQLMRSIITEFLPEMRFCQTCWDKKGIIVSH
>SpiSRO5
MSTAPAGSCAPMIASGEMDSVSAVLNGNKVEILVPLERTAGGSGKKVRVEVPRNWLIPSARSTDHAQLLVQNHQNFKVSGMPARIMMFKDGSWVDFEKSAMDVLVSAFVSGEAMVETVMGGFTFIFDFYRMIGINLDSGNELPIAWIDVGGNSFYPKVFVEGSENLDKNEVNVDEKFSSENGKVEFEIKIIERNSAGEVLGKRKMGSEENEVVREVGSSSRDVIEQRVVSTPTELLPPKWPRTRSLGNEEESYRKASSLLISILKVGVTVTAVHQCTRTGPVEQARLEVFVNNAKIVKRRRGDPSVQYAWYGTSSAKIDSIMRRGFEMPRIIPGIQTHGVGIYMSPLYSPQKSHMMCEIDENDENHIMLCRVILGKLEKVELGSQQLFPSSANFDTGVDDLINPKLHVIWCSNMNTHILPLFIVSYKSDFHMSDCIAPIRKAK
>SpiSRO6
MDQLGNDDQVSMTIENHEMLFSSDSEVESPSPRTNYHFRSLKSNEVMKLEEGDQDHDLIKAGFLSGMGQLGNEIEVVAIHKNSCSTILGQARSESFRIYSEAMRKKCSGDANIKYAWFGSSKDEICNIISHGFSTIMEPNYGDCFGNGVHLYPANIDGVFSAVEDENGLRHMLLCRVILGNTEVIEASSKQFQPTCQDFDSGVDNYLAPKTYIIWPSNMNSHILPNFLVSFKGPLSLGTSLKIKIPLKPTPRIKFSNLLRVLSNFLHPSRMVLITKNYEDFQKNKISKMIFVQKLRQIAGDTSLLKSCHDIVSKH
>SpiSRO7
MNQFGDHNDQVSMTIDDEKMLLSFDSQVESPSSTYHDSLRSFKKNGMIELEERNKEHDLIKAGFLSGMGQLGKEVEVVAIHKNSCSTILGQARLESFRIYSEAMRKKCGGNANIKYAWFGSSKDEICNIISHGFSTITEPKSGECFGMGVHLYPANIHGVLSALEDENGLRHMLLCRVILGNTEIIEASSKQFQPTCQDFDSGVDNYLAPKTYIIWPSYMNSHILPNFLVSFRCTPSYLLDASSKIKKVSPKPNSRIKFHDLLRVLSKYLHPSRMVLISKYYEDFQKNKITKLVLVRKLRQIAGDTSLRAVMKLYPNTTI
>SpiSRO8
MEPKGVGFLDSGRRTVVGEKSKVVTQNLAHLLRASSEKISIQSNCDRKLEKRKRIVHCESNSQSHLRISEHKNYLNFKRSRLPQRVLFYQNGEWTDFPQDIIPIVKEDFRAKKTVIEVKVCDFHIILDILHMVQIDVINGLQKPIAWIDEVGRCFFPESYLISSEMLGNFETLSKRTEEFMTTEPDRITDMKLQLDTDLNGLDNRNLEEDVEESNIGYKRNKVCPLKDSQEVADYKKSDAKIVQVAENKQNQETPSPDLEASLKFVNAESVKNMFIMGMNVNPNKCEIKINKCSSNYLTTRLELFEKQVEITQKYRGNSNVRYAWLAASKDLISTIMKYGLAPGGSKYRPKFGVGVHLSALHCASKSAINCDADENGVHYMVFARVILGNMEPLHCGSEQWHPSDEKYDSGVDDLENPTHYVIWNMNLNTHIYPVCVVSFRIPPGAEGPRVGNDSRIDVSGVNTCPRGPVEQGSHRFQVSLVKLALEEAARIPKSSGVPFSLLIDAISNVVNAEKMNHVTRSYELLGFKKICRDEFEKRLVAIVGLTLLKSTTKSLLCKIQSKPIEMVQPKQEPQSADFKGNTALFHWIEPQTE
>SpiSRO9
METKFEKVLDRSRNIVVDLKRKREARCETHLSGATHVILPVRPLLNSSIRPLGKRTKLNGSRSRCGGYKFHQKESLLRYYLNFRRSGLPQRLMYYQNSQWTDFPENIVSMAKQDLRTKRSAREVVFNGNNYVLDFFHMMLLDLKSGMQQPIAWIDEAGKCFFPEVFAYCDELHEPCHCEDNDCVDVDSETEGSNDLELRLEIEVNGADISSSEESSGESNANFEQVNFCHEPAAKNRIAEVGDDHVRISDTKAKDDSVENYQMVENAVGRYDSKWKHMDPKAVSEVFLKGISSSASANIIDLQRISSSFMEVRKELFQKQVEILRKHRGDATVSYAWLPSSKGMITSIMKYGLANYYPSRTNSSYGIGVHLFPANCSEISAKCSDVDENGVQYMVLCRVIMGNMEVVCPGSKQFHPSSEDFDNGVDSVENPKCYVVWTMNMSTHIFPEYVVSFKFSSDSEGYLVGNRSPNVSAVTSCQGPADKVPADTLPAVLGSDCYQNSLGLASKKASRTPKSPWMPFPMLFAAISRKVRQEDMNLVCSNYELFKGKKINRDEFVRKLRLIVGDTLLRSTITSLQCQVPPKSMEMVSVKQEQESICLE
>SpiSRO10
MESNWVEVLDNDRRTADVDSKSKVASQYVARIVGAGTEKLEELSFQPNCSSFYSTLGKRKRTVEGETNCRSHLRKSTVKNYSNFIKSGLPQRVLYHQNGEWNDFPQDIVRIVKEDFRAKKAVIEVNFGGFHVILDILYMVQVNLVTGLEKPIAWIDEAGGCFFPDLCLVSCKAHDNIEIQSQRTEGFSAAEPDRATNIKLHLEIDINGPNNCKLDEGMEESNVRVKRIKVDPLKDNQQFAVDQKSYPKMEVVAENQQDQESLSPILEDTLKLVDAESVKTMFVKGMNTIYMVDIVKISQCSSKYMRNRLELFEKQVEITQKYRGKSNVRHAWLAASKEVVSTIMNYGLMHGACGQKTKLGVGVHLIAQDCASKSAASCDIDENGIRYMVLCRVILGNEELLHFGSDQSYPSNERYDSGVDDLESPTHYTVWNMNMNTHIYPEYVVSFRMSSGAEGAPIKEESRLDVSRVTSQGSEERLDLNKLPTELVIPHSTRFPAPKKRTASIKN
>StuSRO4
MSIASVGSCAPMIAGDEVDSISAVFNGNKVEIVIPFERAAGGSGDDGVYETKVRVEVPIPRNWLIPSARSTDHSQLLVQNHRNFKESGMPVRFMVFKDGSWVDFEKKAMDVLVSAFVSGEAMVEMEMEGCKLIFDFYRMIGINLDSGNELPIAWIDVGGKGFYPKVFIEGSENLDKNEVNVDEKFSSENRKIELEIKIIERNSAGDELGKRKRESEEKEVVREVGSSSRNVIEQRVVSAPTELLPPKWPRTRSLGNEEENYRKVRGLLFSVLKADVTVTAVHQCTRTGPVEQARFEVFRNNVQIVKRARGDARVGYAWYGTSLAKMDSIMWRGFQMQRIVPGYHTHGVGIYLSPLCSPQNSEMMCEIDENGEKHIMLCRVILGKLEKVELGSQQLFPSSADFDTGVDDLINPKLHVVWCSNMNTHILPLFIVSYKSGFHMSGRLNGGAHAHSALILLKLQSSLPPPKILEFQSLYSSYQEGKVGKEIFMTQLRSLVGEDLLHSIIQEVHG*
>StuSRO3
MMMRKTAIISGNGKDVVDGKSKMRNEVLPLGRWPDHAQLLFQNHHNFKESGKPLRFKMYKDGSWMDFEKHAMDVLISAFVSGKAMIEVEMEAGFKLIVDFYRMFGIDLDTGNELPICWIDVDGNYFIPKMFIEDSEKGMRKRGIEVGSSSWLVIATPTELLPPKWARTRSMREDEYAYQTVKGYLMSSRSGVTITAIHECIKSGLMEQVFIDNVEMVTRDRGNPKVVLAWYGSSSKNLNSIMHRGFELTRIEPGHRGIGIYLSPLQSPQISEMMSDVDENGEKHMILCRVILGNLEKVELGSKQLFRSSVDFDTGVDDLINPKLYVMWYHNMNTHILPQCIVSYKLDRHMPDQEQMERIQKGKDQVSTPTRFSPFLRLKTKNKWNEFRKGRIKFLRVSSLFRGHLQAAIDRPRLEDQ*
>StuSRO5
MLLSFDSEAESPSPALHNSFRSFKRNGMIELEERNKEHDLIKAGFLSGMGHLGKEVEIVAIHKNSCSTILGQARLESFRIYSEAMRKKCGGNANIKYAWFGSSKDEICNIISHGFSTITEPKSGECFGIGVHLYPANIHGVLSAVEDEDGLRHMLLCRVILGNTEVIEASSKQFQPTCQDFDSGVDNYLAPKTYIIWPSNMNSHILPNFVVSYRCPSCLLGASSKIKKVSPKSNSRIKFHDLLRVLSKYLHPSRMVLISKYYEDFQKNKITKLVLIRKLRQIAGDTSLRAVMKLYPNTTI*
>StuSRO6
MDQLGDDDQVSMTIESREILFSSDSEVESPSPTSNCHFRSLKRNGIIKLEERDQEHDLIKAGFLSGMGQLGNEIEVVAIHKNSRSTILGQARSESFSIYSEAMRKKCGGDANIKYAWIGSSKDEICKIISHGFSTIMEPKSGDCFGNGVHLYPTNIDGVFSAVEDENGLRHMLLCRVILGNTEVIEASSKQFQPTCQDFDSGVDNYFAPKTYIIWPSNMNSHILPIFLVSFKGPLLLGNSSKIKKIPLNPTPRIKFSNLLRVLSNFLHPSRMVLISKIYEDFQVRIFIKKKLKIVTIKFITVKYFNKYLITDYMNSIIYRKTRSQKWYLFRS*
>StuSRO8
MESNWVEVLDNDRRTADVDSKSKVASQYVARIVGAGTEKLEELSFQPNCSSFYSKLGKRKRTVEGESNCRSHLRKSTLKNYSNFIKSGLPQRVLYHQNGEWNDFPQDIVRIVKEDFRAKKAVIEVNFGGFHVILDILYMVQVNLVTGLEKPIAWIDEAGGCFFPDLCLLSCKMHDNFEIQSQRTEEFSAAEPDRATNIKLHLEIDFNGPNNCKVDEGVEESNVRVKRIKVDPLKDNQQFAVDQKSYVAENQQDQESLSPILEDTLKLVDAESVKTMFVKGMNTICMVDIVKISQCLSKYMRNRLELFEKQVEITQKYRGNSNVRYAWLAASKEVVSTIMNYGLMHGARGQKTNLGVGVHLIAQDCASKSAASCDIDENGIRYMVLCRVILGNEELLHFGSEQSYPSNEKYDSGVDDLESPTYYTVWNMNMNTHIYPEYVVSFRMSSGAEGAPIKEESRLDVSRVTSQGSEEQLDLNKLPTELGNCQFVRNIQQSRGVGVGTNKSPKSPWMPFSMLFGAISAKVSPKDLKLVHAHYDLFRSKKISRNDFIRRLRLIVGDQLLKSTITNLQCKPPSASPCFMNVPSGESNC*
>StuSRO7
MEPKGVGLLDSGRRTVVGAKSKVASQNLAHLFRASSEKISIQSNCDSKLEKRKRIVDCESNCQSHLRKSVHKNYLNFKRSRLPQRVLFYQNGEWTDFPQDIIPIVKEDFQAKKAVIEVKVCDFHIILDTLHMVQIDMINGLQKPIAWIDEVGRCFFPESYLISSEMHGNFETLLKRTEEFMTTEPARITDIKLQLDIDLNGLDNRNLEEDVEESNIGYKRIKVYPPKDSQEFADYKKSDAKMEQVAENKQNQETPSPDLVASLILVNAESVENMFIMGMNVIPNKDEIKITKCSSNYLRTHLELFEKQVEITQKYRGNANVRYAWLAASKDLISTIMKYGLAPGGPKYRPKFGVGVHLSALHCAFKSAINCDADENGVHYMVFARVILGNVEPLHCGSEQWHPSDEKYDSGVDDLENPTHYVVWNMNLNTHIYPVCVVSFKIPPGAEGPHFGNDSRIDVSGVNTCPRGPVEQGSHRYQISLVKLALEEAARIPKSLGVPFSLLIDAISNEVTAEKMNHVTRNLELLEFKKICRDEFEKRLRFIVGDTLLKSTMKSLLCKIQSKPIELVQPKQEPQSAAFKGNTAQFHWLEPQTE*
>StuSRO1
MENFVKPQFFSFLREEAAAAVQRYSPHHKFMAHSGFGNQFAESTSSSADDVQDPEVSDSESSVVGSVHEERSSGLMRIDEGDKIYGIISNKFLSGLGCFGLSTEITAIHKETCSSFIKQAKLQSFLIFSKAVEKKCGGNANVKYAWFGASNDEINNIFSHGFSHSSNNGAYSQAICLSPDDNSHDCLQAAVPDKNGVRHLLLCRVILGKTEVVHPGSGQCHPSSEEYDTGVDNLSSPRKYIVWSTHMNSYVFPEFMVSFRVSSHAKESQRNTVPVQNPKSPWITFPALISALSKFLPPQTVKLITKYHNDHKGRKITRRDLIQQVRKLAGDELLTAIIKSCKNKQSKGSTGNSSSTSSINFEQRDGRCCACQKSC*
>StuSRO2
MMISGSGNDVEESQNLSSESEKGNEESGSSSRIVVGTPTPKWAGTRLMREEENVYQKLKGLLPSIMRDRVIITAMHQCMRRGPMEKERFEVYQENLEKVTRARGNRRVDDSAWCGTSAKNLDSLACRGFEMNSNVPASYPHGVGIYLSPFLSPQISDMMSDIDENGEKHIILCRAILGNFEKVELWWSY*
>SpenSRO1
MENFVKPQFFSFLREEAAAVVQRYSPHHKFMAHSGFGNQFAQSTSSSADDVQDPEVSDSESSVVGSVHEERSSGLMRIDEGDKVYGIISNKFLSGLGCFGLSTEITAIQKETCSSFVKQAKLQSFLIFSKAVEKKCGGNANVKYAWFGGSKDEISNIFSHGFSHPSKNGAYSQAICLSPDDNSHDCLQAAVPDKNGVRHLLLCRVILGKTEVVHPGSGQCHPSSEEYDTGVDNLSSPRKFIVWSTHMNSYVFPEFLVSFRVISHAKESQRNAVPIQNPKSPWITFPALISALSKFLPPQTVKLITKYHNDHKGRKITRRDLIQQVRKLAGDELLTAIIKSCKNKQSKGSTGNSSSTSSINFEQRDGGCCACHKSC
>SpenSRO2
MIGSSNTVDESPNLSLENSNESGSSSRIVMATPNELVPPKWAGTKLLSEEGRVYQKIKDGLPPIMKNRVTITAIHLCMRRGPVEESGFEVYLENVKKVTRARGRRVDSAGWYGTSAKNVDSLMRRGFEMNSIVPASYPHGVGIYLSHFLSPQISDMMSDIDENGEKHTVLCQFILGNSEKVELGSKQLFPSSADFDTGVDDLTNPKVYVVWLELRKLCMSYGDGTPVEEETFMRDLKSIVRDDQLIAIVSGNIKDGKLKLRNEVLPLGGWPDHAQLLYQNHHNFKESGKPLSFKMYKDGSWMDFEKNAMDVLISAFVSGKAMIEVETEAGFKLLIDFYRMFGIDLDTGNELRISWIDVNGNNFIPKIFIDDSENENPTIEKKGTEVGSSSQLVIANPTESAPPKWARTRSMREDEYAYQTVKGYLLSSRSGVTITGVHQCMISGVREQVFKDNVEMVTRTRGNPKVVLGWYGTSSKNVDAIMHRGFELTRLEQGHRGIGIYLSPQISEMMSDVDENGEKHMILCRVILGNPEKVELGSQQLFSSSLDNFDTGVDDLNHPKLHVVWYHNMKTHILPESIVSYKLDRHMPGSDFRIS
>SpenSRO3
MSTAPAGSCAPMIASGEMDSVSAILNGNKVEILVPLERTAGGSGTKVTVEVEILVPLERTAGGSGTKVRVEVPRNWLIPPARSTDHAQLLVQNHQNFKVSGMPARIMMFKDGSWVDFEKSAMDVLVSAFVSGEAMVETVMGGCTFIFDFYRMIGINLDSGNELPIAWIDVGGNSFYPKVFVEGSENLDKNEVNVDEKFSSENGKVEFEIKIIERNSAGDVLGKRKMGSEENEVVREVGSSSRDVIEQRVVSTPTELLPPKWPRTRSLGNEEESYRKASSLLISILKVGVTVTAVHQCTRTGPVEQARLEVFLNNVKIVKRSRGDARIQYAWYGTSSAKIDSIMRRGFEMPRIIPGILTHGVGIYMSPLYSPQKSHTMCEVDENGEKHIMLCRVIVGKLEKVELGSQQLFPSSAEFDTGVDDLINPKLHVIWCSNMNTHILPIFIVSYKSGFHITG
>SpenSRO4
MDQLGNDDQVSMTIENHEMLFSSDSEVEFPSPKTNYPFRSLKSNEVIKLEEGDQDYDLIKAGFLSGMGQLGNEIQVVAIHKNSCSTILGQARSESFRIYSEAMRKKCSGDANIKYAWFGSAKDEICNIISHGFSTIMEPNYGDCFGNGVHLYPANIDGVFSAVEDENGLRHMLLCRVILGNTEVIEASSKQFQPTCQDFDSGVDNYLAPKTYIIWPSNMNSHILPNFLVSFKGPLSLGNSLKIKIPLKPTPRIKFSNLFRVLSNFLHPSRMVLITKNYEDFQKNKISKMVFVQKLRQLAGDTSLLKSCHDIVSKH
>SpenSRO5
MRKKCGGNANIKYAWFGSSKDEICNIISHGFSTITEPKSGECFGIGVHLYPANIHGVLSALEDENGLRHMLLCRVILGNTEIIEASSKQFQPTCQDFDSGVDNYLAPKTYIIWPSYMNSHILPNFLVSFRSTPSYLLGASTKIKKVPPKPNSRIKFHDLLRVLSKYLHPSRMVLISKYYEDFQKNKITKLVLVRKLRQIAGDTSLRAVMKLYPNTTI
>SpenSRO6
MEPKGVGFLDSGRRTVVGEKSKVASQNLAHLLRASSEKISIQSNCDSKLEKRKRIVHCESNSQSHLRISVHKNYLNFKRSRLPQRVLFYQNGEWTDFPQDIIPIVKEDFRAKKTVIEVKVCDFHIILDILHMVQIDVINGLQKPIAWIDEVGRCFFPESYLISSEMLGNFETLSKRTEEFMTTEPDRITDMKLQVDIDLNGLDNRNLEEDLEESNIGYKRNKVCPLKDSQEVADYKKSDAKMEQVAENKQNQETPSPDFVASLKLVNAESVKNMFIMGMNVIPNKCEIKITKCSSNYLTTRLELFEKQVEITQKYRGNSNVRYAWLAASKDLISTIMKYGLAPGGSKYRPKFGVGVHLSALHCASKSAINCDADENGVHYMVFARVILGNMEPLHCGSEQWHPSDEKYDSGVDDLENPTHYVVWNMNLNTHIYPVCVVSFRIPPGAEGPRVGNDSRIDVSGVNTCPRGHVEQGSPRFQISLVKLALEEAARIPKSSGVPFSLLIDAISNVVNAEKMNHVTRSYELLGFKKICRDEFEKRLVAIVGNTLLKSTTKSLLSKIQSKPIEMVQPKQEPQSADFKGNTALFHSLEPQTE
>SpenSRO7
METKFEKVLDRSRNIVVDLKRKREARCETHLSGAAHMILPVRPLLNSSIRPLGKRTKLNGSRSRCGGYKFHQKESLLRYYLNFRRSGLPQRLMYYQNSQWTDFPDNIVSMAKQDLRIKRSAREVVFNGNNYVLDFFHMMLLDLKSGMQQPIAWIDEAGKCFFPEVFAYCDELHEPCHCEDNDCIDVDSETEGSNDLELRLEIEVNGADISSSEESSGESNANVEQVNFCHEPAAKNRIAKVGDDHVRISDTKAKDDSVENYQMVENAVGRYDSKWKHMDPKAVSEMFLKGISSAASANIIELQRISSTFMEVRKELFQKQVEILRKHRGDATVSYAWLPSSKGMITSIMKYGLANYYPSRTNSSYGIGVHLFPANCSEISAKCSDIDENGVQYMVLCRVIMGNMELVCPGSKQFHPSSEDFDNGVDSVENPKCYVVWTMNMSTHIFPEYVVSFKFSSDSEGYLVGNRSPNVSAVTSYQGPADTLPAVLGSDCYQNSLGLASKKASRTPKSPWMPFPMLFAAISRKVRQEDMNLVCSNYELFKGKKINRDEFVRKLRLIVGDTLLRSTITSLQCQVPPKSMEMVTVKQEQESICLE
>SpenSRO8
MESNWVEVLGNDRRTADVDSKSKVASQYVARIVGAGTEKLEELSFQPNCSSFYSTLGKRKRTVEGESNCRSHLRKSTVKNYSNFIKSGLPQRVLYHQNGEWNDFPQDIVRIVKEDFRAKKAVIEVNFGGFHVILDILYMVQVNLVTGLEKPIAWIDEAGGCFFPDLCLVSCKAHDNIEIHSQRTEGFSAAEPDRATNIKLHLEIDINGPNNCKLDEGMEESNVRVKRIKVDPLKDNQQFAVDQKSYPKMEVVAENQQDQESLSPILEDTLKLVDAESVKTMFVKGMNTIYMVDIVKISQCSSKYMRNRLELFEKQVEITQKYRGKSNVRHAWLAASKEVVSTIMNYGLMHGACGQKTKLGVGVHLIAQDCASKSAASCDIDENGIRYMVLCRVILGNEELLHFGSDQSYPSNERYDSGVDDLESPTYYTVWNMNMNTHIYPEYVVSFRMSSGAEGAPIKEESRLDVSRVTSQGSEERLDLNKLPTELGNCQQYQFVRNIQQSRGVGVGTNKSPKSPWMPFSMLFGAISAKVSPKDLKLVHAHYDLFRSKKISRNDFIRRLRLIVGDQLLKSTITNLQCKPPSASPCFMNVPSGDSNC
>SolySRO1
MENFVKPQFFSFLREEAAAVVQRYSPHHKFMAQSGFGNQFAESTSSSADDVQDPEVSDSESSVVGSVHEERSSGLMRIDEGDKIYGIISNKFLSGLGCFGLSTEITAIQKETCSSFVKQAKLQSFLIFSKAVEKKCSGNANVKYAWFGGSKDEISNIFSHGFSCRSNNGAYSQAICLSPDDNSHDCLQAAVPDKNGVRHLLLCRVILGKTEVVHPGSGQCHPSSEEYDTGVDNLSSPRKFIVWSTHMNSYVFPEFMVSFRVSSHAKESQRNAVPIQNPKSPWITFPALISALSKFLPPQTVKLITKYHNDHKGRKITRRDLIQQVRKLAGDELLTAIIKSCKNKQSKGSTGNSSSTSSINFEQRDGGCCACHRSC*
>SolySRO2
MTIENHEMLFSSDSEVESPSPRTNYHFRSLKSNEVMKLEEGDQDHDLIKAGFLSGMGQLGNEIEVVAVHKNSCSTILGQARSESFRIYSEAMRKKCSGDANIKYAWFGSSKDEICNIISHGFSTIMEPNYGDCFGNGVHLYPANIDGVFSAVEDENGLRHMLLCRVILGNTEVIEASSKQFQPTCQDFDSGVDNYLAPKTYIIWPSNMNSHILPNFLVSFKGPLSLGTSLKIKIPLKPTPRIKFSNLLRVLSNFLHPSRMVLITKKYEDFQKNKISKMIFVQKLRQIAGDTSLLKSCHDIVSKH*
>SolySRO3
MTIDDEKMLLSFDSQVESPSSTYHDSLRSFKKNGMIELEERNKEHDLIKAGFLSGMGQLGKEVEVVAIHKNSCSTILGQARLESFRIYSEAMRKKCGGNANIKYAWFGSSKDEICNIISHGFSTITEPKSGECFGMGVHLYPANIHGVLSALEDENGLRHMLLCRVILGNTEIIEASSKQFQPTCQDFDSGVDNYLAPKTYIIWPSYMNSHILPNFLVLLRKSRRFLQNRILV*
>SolySRO4
MEPKGVGFLDSGRRTVVGEKSKVVTQNLAHLLRASSEKISIQSNCDRKLEKRKRIVHCESNSQSHLRISEHKNYLNFKRSRLPLRVLFYQNGEWTDFPQDIIPIVKEDFRAKKTVIEVKVCDFHIILDILHMVQIDVINGLQKPIAWIDEVGRCFFPESYLISSEMLGNFETLSKRTEEFMTTEPDRITDMKLQLDTDLNGLDNRNLEEDVEESNIGYKRNKVCPLKDSQEVADYKKSDAKIAQVAENKQNQETPSPDLEASLKFVNAESVKNMFIMGMNVNPNKCEIKINKCSSNYLTTRLELFEKQVEITQKYRGNSNVRYAWLAASKDLISTIMKYGLAPGGSKYRPKFGVGVHLSALHCASKSAINCDADENGVHYMVFARVILGNMEPLHCGSEQWHPSDEKYDSGVDDLENPTHYVIWNMNLNTHIYPVCVVSFRIPPGAEGPRVGNDSRIDVSGVNTCPRGPVEQGSHRFQVSLVKLALEEAARIPKSSGVPFSLLIDAISNVVNAEKMNHVTRSYELLGFKKICRDEFEKRLVAIVGLTLLKSTTKSLLCKIQSKPIEMVQPKQEPQSADFKGNTALFHWIEPQTE*
>SolySRO5
METKFEKVLDRSRNIVVDLKRKREARCETHLSGATHVILPVRPLLNSSIRPLGKRTKLNGSRSRCGGYKFHQKESLLRYYLNFRRSGLPQRLMYYQNSQWTDFPENIVSMAKQDLRTKRSAREVVFNGNNYVLDFFHMMLLDLKSGMQQPIAWIDEAGKCFFPEVFAYCDELHEPCHCEDNDCVDVDSETEGSNDLELRLEIEVNGADISSSEESSGESNANFEQVNFCHEPAAKNRIAEVGDDHVRISDTKAKDDSVENYQMVENAVGRYDSKWKHMDPKAVSEMFLKGISSSASANIIDLQRISSSFMEVRKELFQKQVEILRKHRGDATVSYAWLPSSKGMITSIMKYGLANYYPSRTNSSYGIGVHLFPANCSEISAKCSDVDENGVQYMVLCRVIMGNMEVVCPGSKQFHPSSEDFDNGVDSVENPKCYVVWTMNTSTHIFPEYVVSFKFSSDSEGYLVGNRSPNVSAVTSCQGPADKVPADTLPAVLGSDCYQNSLGLASKKASRTPKSPWMPFPMLFAAISRKVRQEDMNLVCSNYELFKGKKINRDEFVRKLRLIVGDTLLRSTITSLQCQVPPKSMEMVSVKQEQESICLE*
>SolySRO6
MESNWVEVLDNDRRTADVDSKSKVASQYVARIVGAGTEKLEELSFQPNCSSFYSTLGKRKRTVEGETNCRSHLRKSTVKNYSNFIKSGLPQRVLYHQNGEWNDFPQDIVRIVKEDFRAKKAVIEVNFGGFHVILDILYMVQVNLVTGLEKPIAWIDEAGGCFFPDLCLVSCKAHDNIEIQSQRTEGFSAAEPDRATNIKLHLEIDINGPNNCKLDEGMEESNVRVKRIKVDPLKDNQQFAVDQKSYPKMEVVAENQQDQESLSPILEDTLKLVDAESVKTMFVKGMNTIYMVDIVKISQCSSKYMRNRLELFEKQAEITQKYRGKSNVRHAWLAASKEVVSTIMNYGLMHGACGQKTKLGVGVHLIAQDCASKSAASCDIDENGIRYMVLCRVILGNEELLHFGSHQSYPSNERYDSGVDDLESPTHYTVWNMNMNTHIYPEYVVSFRMSSGAEGAPIKEESRLDVSRVTSQGSEERLDLNKLPTELGNCQQYQFVRNIQQSHGVGVGTNKSPKSPWMPFSMLFGAISAKVSPKDLKLVHAHYDLFRSKKISRNDFIRRLRLIVGDQLLKSTITNLQCKPPSASPCFLNVPSGESNC*
