# Supplementary material for: Genome-Wide Identification and Evolutionary Analysis of the SRO Gene Family in Tomato
Source: Front Genet. 2021 Sep 21;12:753638. doi: 10.3389/fgene.2021.753638 (PMC8490783; doi:10.3389/fgene.2021.753638)
Supplement: Supplementary file 9 [file Table5.XLSX]

## Sheet: Sheet1
Table S5. Predicted Interaction Relationships Between SRO genes and microRNA
name	Target_aligned_fragment	Target_Desc.	Target_end	Target_start	alignment	EdgeBetweenness	Expectation	Inhibition	miRNA_aligned_fragment	miRNA_end	miRNA_start	Multiplicity	selected	shared interaction	UPE$
sly-miR9477-5p (interacts with) SolySRO5	CUGCGGAUAAGGUACCGGCGGAUA	Poly [ADP-ribose] polymerase (AHRD V3.3 *** A0A2G2W3V7_CAPBA)	1462	1439	::: :::: : :..::::::	18	5	Translation	UAUCCGUUGUUCCCUUUUCCUACC	24	1	1	FALSE	interacts with	-1
sly-miR6027-3p (interacts with) SolySRO6	UCGCAGAGAACUGAAGGAUUCA	Poly [ADP-ribose] polymerase (AHRD V3.3 *** A0A2U1QD66_ARTAN)	562	541	:: : :.::::::::::	18	5	Cleavage	UGAAUCCUUCGGCUAUCCAUAA	22	1	1	FALSE	interacts with	-1
sly-miR6024 (interacts with) SolySRO5	UCGAAAGGAACUCUUUCAAAAG	Poly [ADP-ribose] polymerase (AHRD V3.3 *** A0A2G2W3V7_CAPBA)	957	936	:::. ::::::: : :::.	48	5	Cleavage	UUUUAGCAAGAGUUGUUUUACC	22	1	1	FALSE	interacts with	-1
sly-miR6024 (interacts with) SolySRO6	GUUAAAACUAUGUUUGUUAAGG	Poly [ADP-ribose] polymerase (AHRD V3.3 *** A0A2U1QD66_ARTAN)	853	832	: :::::: :. .:::.:::..	50	5	Translation	UUUUAGCAAGAGUUGUUUUACC	22	1	1	FALSE	interacts with	-1
sly-miR5303 (interacts with) SolySRO4	CUCGCUUAGAACUCUUUGAGAA	Poly [ADP-ribose] polymerase (AHRD V3.3 *** A0A200PXE3_9MAGN)	920	899	: :::. ::::::::..:.::	4	5	Cleavage	UUUUUGAAGAGUUC-GAGCAAC	21	1	1	FALSE	interacts with	-1
sly-miR5302b-3p (interacts with) SolySRO4	GCCGUAGGACUGUGGUUGGAGA	Poly [ADP-ribose] polymerase (AHRD V3.3 *** A0A200PXE3_9MAGN)	56	35	.::. ::.:.::::.:.:	4	5	Cleavage	UUUUCAACUAUAGCAUUAUUUU	22	1	2	FALSE	interacts with	-1
sly-miR5302b-3p (interacts with) SolySRO4	AUAUUAUUCCUAUAGUUAAAGA	Poly [ADP-ribose] polymerase (AHRD V3.3 *** A0A200PXE3_9MAGN)	320	299	: : :: : :::::::: ::.:	4	5	Cleavage	UUUUCAACUAUAGCAUUAUUUU	22	1	2	FALSE	interacts with	-1
sly-miR1919c-3p (interacts with) SolySRO6	AUUGUCAAAGAAGAUUUCCGU	Poly [ADP-ribose] polymerase (AHRD V3.3 *** A0A2U1QD66_ARTAN)	351	331	.::::: ::: ::.:. :::	18	5	Translation	ACGAGAGUCAUCUGUGACAGG	21	1	1	FALSE	interacts with	-1
sly-miR1919b (interacts with) SolySRO6	AUUGUCAAAGAAGAUUUCCGU	Poly [ADP-ribose] polymerase (AHRD V3.3 *** A0A2U1QD66_ARTAN)	351	331	.::::: ::: ::.:. :::	18	5	Translation	ACGAGAGUCAUCUGUGACAGG	21	1	1	FALSE	interacts with	-1
sly-miR1919a (interacts with) SolySRO6	AUUGUCAAAGAAGAUUUCCGU	Poly [ADP-ribose] polymerase (AHRD V3.3 *** A0A2U1QD66_ARTAN)	351	331	.::::: ::: ::.:. :::	18	5	Translation	ACGAGAGUCAUCUGUGACAGG	21	1	1	FALSE	interacts with	-1
sly-miR9469-5p (interacts with) SolySRO3	UUAUUUGGCCUUCUUAUAUGA	Poly [ADP-ribose] polymerase (AHRD V3.3 *** A0A2G2WJW6_CAPBA)	661	641	:::.:: :::::::: ::	2	4.5	Cleavage	CCACAUAAGAAGACCGAAUUC	21	1	1	FALSE	interacts with	-1
sly-miR5302a (interacts with) SolySRO5	AAGAGGAUAUGAACCUUGUUU	Poly [ADP-ribose] polymerase (AHRD V3.3 *** A0A2G2W3V7_CAPBA)	1618	1598	.:.: :..:::::.::::	18	4.5	Cleavage	AAACGAGGUUUGUUACUUUGG	21	1	1	FALSE	interacts with	-1
sly-miR6023 (interacts with) SolySRO5	UAUCUCAAGUUCUUUCAUGGAA	Poly [ADP-ribose] polymerase (AHRD V3.3 *** A0A2G2W3V7_CAPBA)	933	912	::..::::::::::::	18	4	Cleavage	UUCCAUGAAAGAGUUUUUGGAU	22	1	1	FALSE	interacts with	-1
